# Supplementary material for: Identifying Risk Factors for Secondary Infection Post-SARS-CoV-2 Infection in Patients With Severe and Critical COVID-19
Source: Front Immunol. 2021 Sep 30;12:715023. doi: 10.3389/fimmu.2021.715023 (PMC8514874; doi:10.3389/fimmu.2021.715023)
Supplement: Supplementary file 2 [file Table_1.xls]

## Sheet: Table S1
Table S1. Differentially expressed genes between mild/moderate and severe/critical COVID-19 in PBMC cells.
GID	Symbol	baseMean	log2FoldChange	lfcSE	stat	pvalue	padj
ENSG00000115271	GCA	4371.31	-2.70614	0.265831	-10.1799	2.43757e-24	3.91011e-20
ENSG00000100985	MMP9	3899.91	-4.52331	0.454745	-9.94691	2.60137e-23	2.08643e-19
ENSG00000159339	PADI4	3450.8	-3.04782	0.310205	-9.8252	8.77009e-23	4.68937e-19
ENSG00000102010	BMX	86.9456	-4.57179	0.469078	-9.74633	1.91248e-22	6.55012e-19
ENSG00000112053	SLC26A8	153.11	-2.92585	0.300405	-9.73969	2.04168e-22	6.55012e-19
ENSG00000276644	DACH1	77.981	-3.20144	0.329934	-9.70326	2.92009e-22	7.80686e-19
ENSG00000118520	ARG1	1278.59	-3.63747	0.37808	-9.62092	6.5245e-22	1.49514e-18
ENSG00000100504	PYGL	2922.17	-2.30329	0.240316	-9.5844	9.29928e-22	1.828e-18
ENSG00000105352	CEACAM4	481.509	-2.4897	0.26004	-9.57429	1.02562e-21	1.828e-18
ENSG00000133742	CA1	2804.82	-6.29709	0.664209	-9.48058	2.52877e-21	4.0564e-18
ENSG00000106070	GRB10	340.35	-2.69829	0.285657	-9.4459	3.52377e-21	5.13862e-18
ENSG00000064763	FAR2	414.951	-2.41501	0.256009	-9.43329	3.97407e-21	5.31234e-18
ENSG00000101236	RNF24	1859.28	-1.78057	0.190687	-9.33762	9.85211e-21	1.12884e-17
ENSG00000138772	ANXA3	1839.15	-4.02183	0.430425	-9.34386	9.28867e-21	1.12884e-17
ENSG00000204936	CD177	2221.86	-5.54658	0.595713	-9.31083	1.26837e-20	1.3564e-17
ENSG00000142405	NLRP12	649.275	-2.00292	0.21626	-9.26165	2.01299e-20	2.01815e-17
ENSG00000112299	VNN1	413.618	-3.00823	0.325598	-9.23907	2.48648e-20	2.34622e-17
ENSG00000143797	MBOAT2	699.293	-2.50187	0.271792	-9.2051	3.41359e-20	3.04208e-17
ENSG00000106780	MEGF9	3273.22	-1.83353	0.200467	-9.14629	5.89239e-20	4.97472e-17
ENSG00000198736	MSRB1	1832.91	-2.50151	0.273949	-9.13132	6.76722e-20	5.42765e-17
ENSG00000070371	CLTCL1	305.885	-2.90286	0.318506	-9.114	7.93959e-20	6.06471e-17
ENSG00000159496	RGL4	668.255	-2.65256	0.292808	-9.05906	1.31578e-19	9.59384e-17
ENSG00000166265	CYYR1	27.2651	-3.52857	0.391009	-9.02428	1.80878e-19	1.26151e-16
ENSG00000134198	TSPAN2	558.86	-2.2192	0.247262	-8.97508	2.83157e-19	1.82064e-16
ENSG00000198829	SUCNR1	45.943	-3.25134	0.362273	-8.97485	2.83748e-19	1.82064e-16
ENSG00000115425	PECR	179.001	-1.37195	0.153207	-8.95485	3.40183e-19	2.0988e-16
ENSG00000183019	MCEMP1	480.78	-2.7133	0.30323	-8.94797	3.62093e-19	2.15123e-16
ENSG00000131969	ABHD12B	52.4204	-2.45363	0.275436	-8.90816	5.18876e-19	2.9726e-16
ENSG00000173597	SULT1B1	636.234	-2.01586	0.226853	-8.88618	6.32447e-19	3.49831e-16
ENSG00000143546	S100A8	39787.6	-2.73618	0.309537	-8.8396	9.60602e-19	5.13634e-16
ENSG00000111261	MANSC1	209.521	-2.83399	0.323071	-8.77204	1.75453e-18	8.52863e-16
ENSG00000146122	DAAM2	192.417	-5.72706	0.652847	-8.77244	1.74833e-18	8.52863e-16
ENSG00000223609	HBD	1748.46	-5.99032	0.682648	-8.77512	1.70727e-18	8.52863e-16
ENSG00000008438	PGLYRP1	1685.51	-4.30295	0.491094	-8.76196	1.91879e-18	9.05273e-16
ENSG00000079385	CEACAM1	773.114	-3.72726	0.42605	-8.74841	2.16376e-18	9.83975e-16
ENSG00000111052	LIN7A	540.784	-2.13607	0.24423	-8.74611	2.20828e-18	9.83975e-16
ENSG00000204389	HSPA1A	520.877	-2.46449	0.282735	-8.7166	2.86679e-18	1.24287e-15
ENSG00000163221	S100A12	5425.03	-2.88909	0.331996	-8.70218	3.25579e-18	1.37437e-15
ENSG00000133318	RTN3	3259.05	-1.58629	0.182528	-8.69066	3.60345e-18	1.44507e-15
ENSG00000161533	ACOX1	651.548	-1.164	0.133905	-8.69271	3.53908e-18	1.44507e-15
ENSG00000007968	E2F2	514.468	-2.26021	0.260404	-8.67965	3.96997e-18	1.55323e-15
ENSG00000196415	PRTN3	558.866	-4.97234	0.573892	-8.66424	4.54533e-18	1.73599e-15
ENSG00000111058	ACSS3	27.938	-2.87524	0.332256	-8.65369	4.98623e-18	1.86009e-15
ENSG00000145491	ROPN1L	113.274	-2.58136	0.298482	-8.6483	5.22716e-18	1.90566e-15
ENSG00000134827	TCN1	1128.8	-3.88749	0.450586	-8.62761	6.26449e-18	2.23308e-15
ENSG00000163393	SLC22A15	533.035	-1.71749	0.199151	-8.62406	6.46205e-18	2.25343e-15
ENSG00000257335	MGAM	2706.79	-3.06085	0.357643	-8.5584	1.14443e-17	3.90591e-15
ENSG00000079393	DUSP13	60.9469	-5.01024	0.586262	-8.54607	1.27348e-17	4.25582e-15
ENSG00000112062	MAPK14	2584.54	-1.37753	0.161329	-8.53859	1.35865e-17	4.35883e-15
ENSG00000152078	TLCD4	78.6755	-3.63403	0.425526	-8.54009	1.34115e-17	4.35883e-15
ENSG00000158352	SHROOM4	20.01	-3.1881	0.373624	-8.5329	1.42724e-17	4.42577e-15
ENSG00000163554	SPTA1	130.925	-5.63165	0.660039	-8.5323	1.4347e-17	4.42577e-15
ENSG00000069974	RAB27A	2045.63	-1.42977	0.168205	-8.50021	1.89253e-17	5.72793e-15
ENSG00000065618	COL17A1	222.8	-4.26156	0.502523	-8.48033	2.24551e-17	6.6704e-15
ENSG00000120306	CYSTM1	567.493	-2.61685	0.309231	-8.46243	2.6186e-17	7.63726e-15
ENSG00000142657	PGD	6357.25	-1.92605	0.227688	-8.45915	2.69331e-17	7.7149e-15
ENSG00000139178	C1RL	726.276	-1.40336	0.166113	-8.44822	2.95767e-17	8.32351e-15
ENSG00000177663	IL17RA	4972.58	-1.27137	0.150597	-8.44222	3.11371e-17	8.4656e-15
ENSG00000189221	MAOA	63.3816	-6.34783	0.751771	-8.44384	3.0707e-17	8.4656e-15
ENSG00000214456	PLIN5	184.886	-2.63924	0.312863	-8.43578	3.29013e-17	8.79615e-15
ENSG00000180316	PNPLA1	73.9494	-1.88471	0.223642	-8.42734	3.53611e-17	9.29881e-15
ENSG00000168461	RAB31	3076.37	-1.6386	0.194581	-8.42118	3.72697e-17	9.64263e-15
ENSG00000181631	P2RY13	723.967	-2.18122	0.259751	-8.39733	4.56743e-17	1.16295e-14
ENSG00000155099	PIP4P2	355.925	-1.8051	0.215041	-8.39422	4.68996e-17	1.17549e-14
ENSG00000138185	ENTPD1	790.942	-1.24772	0.148753	-8.3879	4.94897e-17	1.22133e-14
ENSG00000133069	TMCC2	951.385	-4.71935	0.563559	-8.37418	5.56101e-17	1.35158e-14
ENSG00000105514	RAB3D	427.557	-1.5432	0.184382	-8.36959	5.78199e-17	1.38431e-14
ENSG00000108309	RUNDC3A	142.644	-4.86627	0.582583	-8.35291	6.65997e-17	1.57107e-14
ENSG00000174099	MSRB3	166.318	-2.27447	0.272427	-8.3489	6.89041e-17	1.60187e-14
ENSG00000166900	STX3	1402.44	-1.59535	0.191687	-8.32268	8.59949e-17	1.97063e-14
ENSG00000132965	ALOX5AP	2617.66	-1.97965	0.23808	-8.31507	9.17004e-17	2.07178e-14
ENSG00000091106	NLRC4	333.214	-2.51483	0.303742	-8.2795	1.23698e-16	2.75588e-14
ENSG00000177628	GBA	671.532	-1.72508	0.20842	-8.27691	1.26411e-16	2.77776e-14
ENSG00000100365	NCF4	2061.32	-1.94397	0.235256	-8.26323	1.41787e-16	3.07352e-14
ENSG00000205133	TRIQK	250.026	-1.64571	0.199346	-8.25556	1.51197e-16	3.23381e-14
ENSG00000285938	AC072022.2	371.104	-2.53075	0.307355	-8.23396	1.81132e-16	3.82307e-14
ENSG00000163754	GYG1	1258.57	-1.70603	0.207317	-8.22908	1.88658e-16	3.89122e-14
ENSG00000169896	ITGAM	8566.3	-1.44764	0.175925	-8.22873	1.89212e-16	3.89122e-14
ENSG00000174007	CEP19	87.4329	-1.94343	0.236284	-8.22496	1.95249e-16	3.96455e-14
ENSG00000197993	KEL	53.8592	-3.83884	0.466874	-8.22242	1.9944e-16	3.99902e-14
ENSG00000119471	HSDL2	405.319	-1.2929	0.15791	-8.18758	2.66539e-16	5.27845e-14
ENSG00000021355	SERPINB1	4556.83	-1.50058	0.183501	-8.17753	2.89729e-16	5.59945e-14
ENSG00000186583	SPATC1	26.102	-2.71879	0.33245	-8.17803	2.88522e-16	5.59945e-14
ENSG00000158825	CDA	994.723	-2.0841	0.255249	-8.165	3.21444e-16	6.13844e-14
ENSG00000171777	RASGRP4	1939.05	-1.60081	0.196118	-8.16247	3.28233e-16	6.19434e-14
ENSG00000124588	NQO2	855.388	-1.6774	0.20585	-8.14865	3.68024e-16	6.8645e-14
ENSG00000115828	QPCT	1030.92	-1.86831	0.229562	-8.13859	3.99916e-16	7.37363e-14
ENSG00000092067	CEBPE	167.707	-3.86261	0.476004	-8.11465	4.87178e-16	8.88048e-14
ENSG00000135636	DYSF	4579.51	-2.30548	0.285005	-8.08927	6.00228e-16	1.08183e-13
ENSG00000114480	GBE1	311.475	-1.50486	0.186207	-8.08169	6.38772e-16	1.1385e-13
ENSG00000123643	SLC36A1	607.039	-1.63108	0.20198	-8.07547	6.72182e-16	1.18341e-13
ENSG00000173890	GPR160	558.16	-1.72243	0.213323	-8.07429	6.78722e-16	1.18341e-13
ENSG00000170956	CEACAM3	495.617	-2.44787	0.303262	-8.07179	6.92759e-16	1.18343e-13
ENSG00000186205	2020-03-01	323.397	-2.37919	0.294758	-8.07166	6.93487e-16	1.18343e-13
ENSG00000163235	TGFA	162.652	-2.11377	0.26236	-8.05677	7.8339e-16	1.309e-13
ENSG00000177191	B3GNT8	101.959	-2.01826	0.250466	-8.05801	7.75489e-16	1.309e-13
ENSG00000005020	SKAP2	1288.99	-1.39551	0.173467	-8.0448	8.63878e-16	1.42861e-13
ENSG00000112077	RHAG	32.3082	-6.8432	0.851249	-8.03902	9.05627e-16	1.48236e-13
ENSG00000148175	STOM	3538.85	-2.11037	0.262871	-8.02814	9.89624e-16	1.60349e-13
ENSG00000127954	STEAP4	699.523	-2.05748	0.256407	-8.02427	1.02131e-15	1.63829e-13
ENSG00000085185	BCORL1	203.059	-1.11268	0.138708	-8.0217	1.04292e-15	1.65149e-13
ENSG00000144668	ITGA9	104.898	-3.15223	0.393004	-8.02085	1.05013e-15	1.65149e-13
ENSG00000204010	IFIT1B	156.633	-5.48337	0.684758	-8.00774	1.16832e-15	1.81951e-13
ENSG00000149516	MS4A3	847.246	-3.04384	0.380213	-8.00561	1.18873e-15	1.83349e-13
ENSG00000087253	LPCAT2	1213.26	-1.64142	0.205119	-8.00227	1.22142e-15	1.86599e-13
ENSG00000144118	RALB	1607.3	-1.48107	0.185125	-8.00038	1.2404e-15	1.87709e-13
ENSG00000250361	GYPB	41.6167	-6.26488	0.783536	-7.99566	1.28885e-15	1.93218e-13
ENSG00000118113	MMP8	6033.71	-4.79541	0.60007	-7.99141	1.334e-15	1.98136e-13
ENSG00000183762	KREMEN1	332.026	-3.03798	0.380552	-7.98307	1.42732e-15	2.10052e-13
ENSG00000169299	PGM2	462.24	-1.01541	0.127228	-7.98105	1.45088e-15	2.10794e-13
ENSG00000175928	LRRN1	39.7502	-3.55398	0.445339	-7.9804	1.45865e-15	2.10794e-13
ENSG00000127946	HIP1	834.081	-1.3889	0.174165	-7.97464	1.52827e-15	2.18884e-13
ENSG00000204131	NHSL2	887.098	-1.23018	0.154607	-7.95683	1.765e-15	2.50552e-13
ENSG00000186529	CYP4F3	2193.21	-2.8483	0.35821	-7.95149	1.84289e-15	2.59314e-13
ENSG00000120318	ARAP3	740.912	-1.3879	0.174649	-7.9468	1.9139e-15	2.64662e-13
ENSG00000181274	FRAT2	687.546	-1.74304	0.219313	-7.94772	1.89974e-15	2.64662e-13
ENSG00000176834	VSIG10	74.4175	-2.21311	0.278568	-7.94459	1.94839e-15	2.67129e-13
ENSG00000113749	HRH2	1470.1	-1.89656	0.238956	-7.93688	2.07335e-15	2.81853e-13
ENSG00000152463	OLAH	69.4789	-6.35332	0.80075	-7.93422	2.11827e-15	2.85539e-13
ENSG00000117115	PADI2	1121.89	-2.27087	0.286381	-7.92954	2.19967e-15	2.94041e-13
ENSG00000158163	DZIP1L	56.525	-2.8919	0.365448	-7.91332	2.50615e-15	3.3224e-13
ENSG00000136842	TMOD1	158.716	-4.39201	0.555509	-7.90628	2.65191e-15	3.48683e-13
ENSG00000141526	SLC16A3	2102.96	-1.48224	0.18779	-7.89305	2.94893e-15	3.81482e-13
ENSG00000169174	PCSK9	25.1392	-7.28459	0.922838	-7.89368	2.934e-15	3.81482e-13
ENSG00000012779	ALOX5	6185.77	-1.51071	0.191663	-7.88214	3.21833e-15	4.09723e-13
ENSG00000257017	HP	957.932	-3.84961	0.488377	-7.88245	3.21034e-15	4.09723e-13
ENSG00000111144	LTA4H	3728.86	-1.46266	0.185845	-7.87035	3.53652e-15	4.46688e-13
ENSG00000170006	TMEM154	1615.95	-1.45486	0.185011	-7.86363	3.73151e-15	4.67634e-13
ENSG00000133805	AMPD3	875.924	-1.62546	0.206879	-7.85707	3.93219e-15	4.88638e-13
ENSG00000152213	ARL11	167.631	-1.84788	0.235213	-7.85619	3.96004e-15	4.88638e-13
ENSG00000198734	F5	1031.35	-1.57537	0.200656	-7.85111	4.12363e-15	5.0494e-13
ENSG00000165626	BEND7	30.5174	-2.38026	0.303318	-7.84741	4.24717e-15	5.16128e-13
ENSG00000164821	DEFA4	1331.68	-4.06278	0.518308	-7.83854	4.55798e-15	5.49733e-13
ENSG00000008130	NADK	3770.82	-1.43252	0.182993	-7.82828	4.94599e-15	5.87693e-13
ENSG00000184005	ST6GALNAC3	54.606	-1.85551	0.238058	-7.79439	6.47198e-15	7.63361e-13
ENSG00000104687	GSR	1059.04	-1.13834	0.146084	-7.79236	6.57682e-15	7.64544e-13
ENSG00000175274	TP53I11	754.169	-1.45199	0.186335	-7.79235	6.57734e-15	7.64544e-13
ENSG00000135378	PRRG4	281.082	-1.81026	0.232458	-7.78745	6.83746e-15	7.83426e-13
ENSG00000215114	UBXN2B	748.339	-1.22506	0.15738	-7.78407	7.02251e-15	7.98923e-13
ENSG00000123700	KCNJ2	142.401	-2.25464	0.290107	-7.77175	7.74069e-15	8.74425e-13
ENSG00000180509	KCNE1	121.585	-2.36396	0.304382	-7.76642	8.07383e-15	9.05681e-13
ENSG00000156414	TDRD9	234.281	-2.00145	0.257816	-7.76308	8.28944e-15	9.23409e-13
ENSG00000196517	SLC6A9	38.4476	-4.25579	0.548357	-7.76099	8.42715e-15	9.32275e-13
ENSG00000260916	CCPG1	394.969	-1.30516	0.168366	-7.75192	9.05167e-15	9.81731e-13
ENSG00000003147	ICA1	90.3837	-1.9335	0.249698	-7.74335	9.68334e-15	1.04249e-12
ENSG00000143409	MINDY1	434.829	-1.38232	0.178548	-7.74198	9.78827e-15	1.04676e-12
ENSG00000076864	RAP1GAP	264.8	-4.43282	0.572874	-7.73785	1.01113e-14	1.07414e-12
ENSG00000113303	BTNL8	88.6318	-2.67132	0.345679	-7.72773	1.0948e-14	1.14782e-12
ENSG00000085719	CPNE3	1707.9	-1.95551	0.253373	-7.7179	1.18262e-14	1.23184e-12
ENSG00000163220	S100A9	84769.7	-2.24278	0.291013	-7.70679	1.29017e-14	1.3352e-12
ENSG00000272398	CD24	3299.74	-3.89935	0.506357	-7.70079	1.3523e-14	1.39053e-12
ENSG00000124107	SLPI	548.273	-3.26454	0.424253	-7.69479	1.41731e-14	1.43893e-12
ENSG00000197561	ELANE	2245.68	-4.39385	0.570998	-7.69504	1.41449e-14	1.43893e-12
ENSG00000141179	PCTP	243.157	-1.1355	0.147659	-7.68999	1.47151e-14	1.47528e-12
ENSG00000173535	TNFRSF10C	483.155	-2.32397	0.302204	-7.69007	1.47051e-14	1.47528e-12
ENSG00000235568	NFAM1	3780.89	-1.34386	0.175084	-7.67549	1.64792e-14	1.64189e-12
ENSG00000131236	CAP1	3891.02	-1.23828	0.161347	-7.67464	1.65884e-14	1.64256e-12
ENSG00000171236	LRG1	744.917	-2.50334	0.326386	-7.66986	1.72187e-14	1.69451e-12
ENSG00000004939	SLC4A1	3740.47	-5.26404	0.686415	-7.66889	1.73486e-14	1.69689e-12
ENSG00000166527	CLEC4D	424.65	-2.22947	0.290796	-7.66678	1.76374e-14	1.71467e-12
ENSG00000166947	EPB42	402.094	-5.20625	0.67951	-7.66177	1.83385e-14	1.7721e-12
ENSG00000188761	BCL2L15	166.751	-2.25216	0.294011	-7.66013	1.85743e-14	1.78413e-12
ENSG00000148180	GSN	2520.57	-1.91707	0.250309	-7.65882	1.87646e-14	1.79169e-12
ENSG00000151948	GLT1D1	1578.73	-1.63835	0.213943	-7.65788	1.89026e-14	1.79418e-12
ENSG00000198814	GK	735.198	-1.75985	0.229976	-7.65233	1.97377e-14	1.86243e-12
ENSG00000035664	DAPK2	329.87	-1.68661	0.220809	-7.63836	2.20012e-14	2.06387e-12
ENSG00000148346	LCN2	5386.19	-4.01125	0.526458	-7.61931	2.55041e-14	2.37856e-12
ENSG00000147454	SLC25A37	11392.4	-2.39391	0.314431	-7.61346	2.66845e-14	2.47426e-12
ENSG00000136040	PLXNC1	1877.83	-1.47974	0.194508	-7.6076	2.79228e-14	2.5742e-12
ENSG00000177125	ZBTB34	578.738	-1.13698	0.149509	-7.60477	2.85404e-14	2.61609e-12
ENSG00000152380	FAM151B	70.4514	-1.94767	0.256288	-7.59954	2.97182e-14	2.70858e-12
ENSG00000181409	AATK	732.813	-1.72502	0.227118	-7.59526	3.07164e-14	2.78374e-12
ENSG00000189127	ANKRD34B	83.795	-2.75147	0.362738	-7.58528	3.31775e-14	2.98989e-12
ENSG00000115590	IL1R2	2928.98	-3.71954	0.490602	-7.58158	3.41382e-14	3.04229e-12
ENSG00000167994	RAB3IL1	28.8548	-3.7058	0.488787	-7.58164	3.41207e-14	3.04229e-12
ENSG00000203710	CR1	2479.18	-1.77246	0.233838	-7.57984	3.4599e-14	3.06631e-12
ENSG00000116701	NCF2	6708.24	-1.37923	0.18212	-7.5732	3.64136e-14	3.2094e-12
ENSG00000198876	DCAF12	910.223	-2.71096	0.358754	-7.55659	4.13779e-14	3.62701e-12
ENSG00000163563	MNDA	7487.04	-2.00205	0.265257	-7.54755	4.43506e-14	3.86646e-12
ENSG00000169891	REPS2	355.08	-1.66164	0.220243	-7.54456	4.53828e-14	3.93505e-12
ENSG00000189337	KAZN	48.5899	-2.87158	0.381915	-7.51889	5.52434e-14	4.73882e-12
ENSG00000064270	ATP2C2	74.6215	-3.0289	0.403361	-7.50915	5.95118e-14	5.05094e-12
ENSG00000176788	BASP1	2348.61	-1.98039	0.263844	-7.50593	6.09951e-14	5.12263e-12
ENSG00000096063	SRPK1	575.074	-1.51399	0.201937	-7.49734	6.51266e-14	5.44112e-12
ENSG00000140848	CPNE2	858.713	-1.54106	0.205662	-7.49315	6.72391e-14	5.58851e-12
ENSG00000110931	CAMKK2	1795.85	-1.19234	0.159166	-7.49116	6.8269e-14	5.64486e-12
ENSG00000141098	GFOD2	278.724	-1.60446	0.214221	-7.48975	6.9003e-14	5.67629e-12
ENSG00000174130	TLR6	497.044	-1.20454	0.161219	-7.47142	7.93341e-14	6.49285e-12
ENSG00000196358	NTNG2	922.579	-1.79027	0.239673	-7.46961	8.04298e-14	6.54911e-12
ENSG00000197852	INKA2	778.037	-1.82417	0.244648	-7.4563	8.89837e-14	7.20903e-12
ENSG00000077420	APBB1IP	1935.83	-1.05652	0.141742	-7.45385	9.06568e-14	7.24258e-12
ENSG00000130340	SNX9	671.481	1.44929	0.194456	7.45305	9.12038e-14	7.24258e-12
ENSG00000244482	LILRA6	1087.3	-1.61697	0.216937	-7.45365	9.07956e-14	7.24258e-12
ENSG00000072110	ACTN1	3653.71	-1.16423	0.156394	-7.44421	9.75254e-14	7.70643e-12
ENSG00000017797	RALBP1	951.439	-1.19366	0.16047	-7.43855	1.01796e-13	7.96537e-12
ENSG00000196663	TECPR2	709.01	-1.38725	0.186915	-7.42183	1.15516e-13	8.99512e-12
ENSG00000008516	MMP25	1962.64	-2.15504	0.291163	-7.40148	1.3468e-13	1.04367e-11
ENSG00000155966	AFF2	112.477	-2.95065	0.398879	-7.39736	1.38914e-13	1.07131e-11
ENSG00000158089	GALNT14	63.1019	-2.61859	0.354081	-7.39544	1.40946e-13	1.08178e-11
ENSG00000160746	ANO10	330.069	-1.50572	0.203634	-7.39422	1.42239e-13	1.0865e-11
ENSG00000133048	CHI3L1	1518	-2.85861	0.386837	-7.38971	1.47153e-13	1.11871e-11
ENSG00000128594	LRRC4	343.192	-1.9145	0.259533	-7.3767	1.62265e-13	1.22778e-11
ENSG00000075303	SLC25A40	291.113	-1.40156	0.190101	-7.37272	1.67178e-13	1.25902e-11
ENSG00000158578	ALAS2	5292.8	-4.87651	0.661668	-7.37002	1.70597e-13	1.27876e-11
ENSG00000196189	SEMA4A	1839.12	-1.38517	0.188022	-7.36706	1.7443e-13	1.29538e-11
ENSG00000267385	AC011498.4	10.8329	-3.47036	0.471046	-7.36736	1.74035e-13	1.29538e-11
ENSG00000169877	AHSP	670.418	-5.75707	0.782623	-7.35612	1.89339e-13	1.39963e-11
ENSG00000140575	IQGAP1	7780.51	-1.15529	0.157212	-7.34858	2.00329e-13	1.47408e-11
ENSG00000110237	ARHGEF17	68.0814	-2.62666	0.358331	-7.33025	2.29729e-13	1.67504e-11
ENSG00000123405	NFE2	1301.41	-2.39395	0.326614	-7.32959	2.30858e-13	1.67565e-11
ENSG00000257743	MGAM2	78.5531	-3.42408	0.467328	-7.32694	2.35465e-13	1.70139e-11
ENSG00000107242	PIP5K1B	111.797	-1.37824	0.18847	-7.31279	2.61661e-13	1.8822e-11
ENSG00000137563	GGH	120.664	-2.00428	0.274246	-7.30832	2.70512e-13	1.92883e-11
ENSG00000142583	SLC2A5	263.851	-2.3434	0.32065	-7.3083	2.70549e-13	1.92883e-11
ENSG00000135838	NPL	970.629	-1.5042	0.205841	-7.3076	2.7196e-13	1.93032e-11
ENSG00000165572	KBTBD6	164.155	-2.36196	0.323289	-7.30603	2.75151e-13	1.94436e-11
ENSG00000102226	USP11	580.51	1.01847	0.139612	7.29497	2.98718e-13	2.10164e-11
ENSG00000100368	CSF2RB	4142.25	-1.29437	0.177449	-7.29433	3.00144e-13	2.10245e-11
ENSG00000120265	PCMT1	545.383	-1.35103	0.185765	-7.27278	3.52153e-13	2.42441e-11
ENSG00000134755	DSC2	437.872	-2.46191	0.338665	-7.26943	3.60995e-13	2.47466e-11
ENSG00000167105	TMEM92	7.57592	-3.34792	0.461089	-7.26089	3.84542e-13	2.62487e-11
ENSG00000152760	TCTEX1D1	60.8772	-3.26434	0.449713	-7.25872	3.90762e-13	2.65602e-11
ENSG00000144040	SFXN5	426.706	-1.12367	0.154973	-7.25073	4.14539e-13	2.78227e-11
ENSG00000187037	GPR141	179.421	-1.99935	0.275726	-7.25123	4.13015e-13	2.78227e-11
ENSG00000151151	IPMK	522.217	-1.15805	0.159821	-7.24597	4.29357e-13	2.86972e-11
ENSG00000070614	NDST1	713.481	-1.30613	0.180324	-7.24326	4.3802e-13	2.91547e-11
ENSG00000172232	AZU1	2056.02	-3.79954	0.525134	-7.23536	4.64305e-13	3.04836e-11
ENSG00000180138	CSNK1A1L	12.5145	-2.90419	0.401409	-7.23498	4.65587e-13	3.04836e-11
ENSG00000005381	MPO	3468.79	-3.58991	0.496385	-7.2321	4.75594e-13	3.10122e-11
ENSG00000070214	SLC44A1	651.757	-1.12522	0.155703	-7.22671	4.9482e-13	3.20057e-11
ENSG00000187554	TLR5	262.491	-1.86033	0.257405	-7.22723	4.92952e-13	3.20057e-11
ENSG00000087586	AURKA	39.6918	-1.82806	0.253013	-7.22517	5.00477e-13	3.20358e-11
ENSG00000104812	GYS1	788.052	-1.15813	0.160308	-7.22441	5.03274e-13	3.20358e-11
ENSG00000136011	STAB2	16.2819	-2.82172	0.390542	-7.22513	5.00613e-13	3.20358e-11
ENSG00000070182	SPTB	333.405	-2.903	0.401867	-7.22378	5.05617e-13	3.20577e-11
ENSG00000242550	SERPINB10	250.792	-3.63507	0.503345	-7.22184	5.12889e-13	3.22637e-11
ENSG00000248385	TARM1	43.7731	-4.13895	0.573391	-7.21838	5.26111e-13	3.29662e-11
ENSG00000104043	ATP8B4	587.93	-2.18298	0.302498	-7.21651	5.3337e-13	3.3162e-11
ENSG00000121691	CAT	2141.01	-1.44937	0.200964	-7.21209	5.50981e-13	3.41246e-11
ENSG00000128245	YWHAH	1038.58	-1.43647	0.199696	-7.19329	6.32471e-13	3.87232e-11
ENSG00000121316	PLBD1	3748.3	-1.9834	0.275796	-7.19153	6.40684e-13	3.90768e-11
ENSG00000136929	HEMGN	266.49	-3.29819	0.458923	-7.18682	6.6318e-13	4.02957e-11
ENSG00000160883	HK3	5890.71	-1.69586	0.235998	-7.18592	6.6754e-13	4.04076e-11
ENSG00000116017	ARID3A	657.898	-1.35037	0.187956	-7.18453	6.74374e-13	4.06678e-11
ENSG00000163958	ZDHHC19	58.2826	-2.70542	0.376612	-7.18356	6.79191e-13	4.08049e-11
ENSG00000073331	ALPK1	1230.18	-1.41215	0.196768	-7.17673	7.13967e-13	4.27341e-11
ENSG00000003402	CFLAR	6801.59	-1.04653	0.145848	-7.17549	7.20475e-13	4.28488e-11
ENSG00000179299	NSUN7	89.7232	-2.28061	0.317839	-7.17535	7.21225e-13	4.28488e-11
ENSG00000183688	RFLNB	3825.47	-1.546	0.215486	-7.17447	7.2589e-13	4.29668e-11
ENSG00000184432	COPB2	787.577	-1.12797	0.157242	-7.17348	7.31151e-13	4.31191e-11
ENSG00000105610	KLF1	112.579	-4.73043	0.661067	-7.15576	8.32124e-13	4.88941e-11
ENSG00000229453	SPINK8	8.76769	-3.52663	0.492955	-7.15406	8.4248e-13	4.91426e-11
ENSG00000159374	M1AP	64.4339	-2.13158	0.29798	-7.15345	8.46246e-13	4.91835e-11
ENSG00000229314	ORM1	227.353	-3.42875	0.47963	-7.14874	8.75774e-13	5.07158e-11
ENSG00000112984	KIF20A	48.9632	-2.67704	0.374534	-7.14767	8.82648e-13	5.07503e-11
ENSG00000174705	SH3PXD2B	77.3017	-2.52866	0.353775	-7.14766	8.82696e-13	5.07503e-11
ENSG00000135709	KIAA0513	1513.75	-1.02426	0.143317	-7.14682	8.88113e-13	5.08794e-11
ENSG00000188906	LRRK2	4108.88	-1.28174	0.179696	-7.13282	9.83314e-13	5.61329e-11
ENSG00000090376	IRAK3	2274.38	-1.6808	0.235812	-7.12772	1.02044e-12	5.80455e-11
ENSG00000162704	ARPC5	4039.2	-1.16245	0.163112	-7.12671	1.02799e-12	5.82683e-11
ENSG00000255587	RAB44	630.496	-1.70347	0.239233	-7.12053	1.07514e-12	6.07264e-11
ENSG00000136478	TEX2	430.48	-1.48598	0.209143	-7.10509	1.20246e-12	6.69743e-11
ENSG00000163803	PLB1	320.84	-1.58675	0.22345	-7.10112	1.23747e-12	6.86859e-11
ENSG00000101474	APMAP	2931.44	-1.39354	0.196287	-7.09951	1.25204e-12	6.92551e-11
ENSG00000172331	BPGM	773.409	-2.86906	0.404189	-7.09831	1.26289e-12	6.96154e-11
ENSG00000112195	TREML2	541.397	-1.661	0.234061	-7.09644	1.28007e-12	7.01846e-11
ENSG00000167676	PLIN4	425.545	-2.11686	0.298308	-7.09624	1.28197e-12	7.01846e-11
ENSG00000072954	TMEM38A	86.0742	-1.66851	0.23515	-7.09551	1.28877e-12	7.02571e-11
ENSG00000138413	IDH1	488.752	-1.6459	0.232056	-7.0927	1.31516e-12	7.12719e-11
ENSG00000170180	GYPA	27.7451	-5.94114	0.837768	-7.09163	1.32541e-12	7.15856e-11
ENSG00000183111	ARHGEF37	19.7561	-3.67081	0.518702	-7.07692	1.47395e-12	7.88122e-11
ENSG00000101425	BPI	1840.08	-3.52363	0.498029	-7.07515	1.49291e-12	7.95609e-11
ENSG00000173638	SLC19A1	562.275	-1.2149	0.171842	-7.06987	1.55076e-12	8.20983e-11
ENSG00000178814	OPLAH	236.38	-1.82385	0.258031	-7.06833	1.56813e-12	8.27449e-11
ENSG00000105011	ASF1B	124.518	-1.6915	0.239327	-7.06775	1.57463e-12	8.28155e-11
ENSG00000119862	LGALSL	225.924	-1.90026	0.268903	-7.06672	1.58637e-12	8.316e-11
ENSG00000157551	KCNJ15	1211.56	-2.40259	0.340095	-7.06448	1.61224e-12	8.42406e-11
ENSG00000165071	TMEM71	1058.2	-1.01684	0.144109	-7.05607	1.71282e-12	8.89171e-11
ENSG00000124469	CEACAM8	2037.46	-3.8932	0.551793	-7.05554	1.71934e-12	8.89675e-11
ENSG00000197324	LRP10	4416.47	-1.09007	0.154524	-7.05438	1.73376e-12	8.94254e-11
ENSG00000011198	ABHD5	1035.53	-1.5035	0.213239	-7.0508	1.77895e-12	9.1462e-11
ENSG00000123836	PFKFB2	677.825	-2.19057	0.310742	-7.04946	1.79617e-12	9.20523e-11
ENSG00000101336	HCK	4036.33	-1.51465	0.214928	-7.04727	1.82458e-12	9.29144e-11
ENSG00000182885	ADGRG3	1793.78	-2.17089	0.308201	-7.04376	1.87121e-12	9.46881e-11
ENSG00000162496	DHRS3	343.256	1.68158	0.238792	7.042	1.895e-12	9.55903e-11
ENSG00000133063	CHIT1	333.987	-3.6295	0.515453	-7.04138	1.90345e-12	9.57154e-11
ENSG00000274180	NATD1	791.354	-1.57726	0.2242	-7.03507	1.99163e-12	9.92168e-11
ENSG00000078053	AMPH	59.0344	-2.982	0.424054	-7.03213	2.0341e-12	1.00707e-10
ENSG00000183723	CMTM4	204.875	-1.08256	0.153975	-7.0308	2.05355e-12	1.01357e-10
ENSG00000088899	LZTS3	187.696	1.72997	0.246302	7.02378	2.15952e-12	1.0626e-10
ENSG00000096006	CRISP3	1180.93	-3.85309	0.548945	-7.01909	2.23323e-12	1.09551e-10
ENSG00000127564	PKMYT1	118.793	-1.9973	0.284753	-7.01415	2.31353e-12	1.13144e-10
ENSG00000082146	STRADB	1105.19	-3.04905	0.434751	-7.01332	2.32736e-12	1.13475e-10
ENSG00000101493	ZNF516	1474.24	-1.02271	0.146064	-7.00178	2.52726e-12	1.22848e-10
ENSG00000140534	TICRR	29.5677	-2.31424	0.330719	-6.9976	2.60384e-12	1.26188e-10
ENSG00000138449	SLC40A1	564.166	-1.61639	0.231157	-6.9926	2.69845e-12	1.29598e-10
ENSG00000206177	HBM	642.813	-5.02076	0.718081	-6.99192	2.71147e-12	1.29835e-10
ENSG00000102837	OLFM4	3683.83	-4.5448	0.650187	-6.98999	2.74905e-12	1.31242e-10
ENSG00000136010	ALDH1L2	36.4485	-2.42932	0.348158	-6.97764	3.00174e-12	1.42311e-10
ENSG00000136026	CKAP4	2707.59	-1.51685	0.217396	-6.97737	3.00751e-12	1.42311e-10
ENSG00000177156	TALDO1	6000.47	-1.50164	0.215374	-6.97225	3.11901e-12	1.47153e-10
ENSG00000012223	LTF	25156.8	-3.84664	0.55215	-6.96666	3.2456e-12	1.52428e-10
ENSG00000120868	APAF1	1077.64	-1.29162	0.185405	-6.96647	3.24982e-12	1.52428e-10
ENSG00000144407	PTH2R	18.2697	-2.68094	0.385033	-6.96288	3.3338e-12	1.55458e-10
ENSG00000070019	GUCY2C	9.06882	-2.65781	0.381735	-6.96243	3.34442e-12	1.55501e-10
ENSG00000163993	S100P	672.018	-3.00131	0.431228	-6.95991	3.40479e-12	1.5785e-10
ENSG00000103381	CPPED1	2577.93	-1.14318	0.164354	-6.9556	3.51077e-12	1.62295e-10
ENSG00000148110	MFSD14B	897.117	-1.18736	0.170859	-6.94933	3.67037e-12	1.687e-10
ENSG00000133105	RXFP2	23.8294	-2.3817	0.342998	-6.94379	3.81705e-12	1.74941e-10
ENSG00000181894	ZNF329	118.364	1.12294	0.161811	6.93985	3.92515e-12	1.79383e-10
ENSG00000156026	MCU	471.295	-1.23933	0.178657	-6.9369	4.00786e-12	1.82642e-10
ENSG00000111886	GABRR2	161.325	-1.98733	0.28657	-6.93488	4.06566e-12	1.84751e-10
ENSG00000239887	C1orf226	19.4947	-3.30475	0.476814	-6.93089	4.18194e-12	1.89498e-10
ENSG00000157800	SLC37A3	452.825	-1.13029	0.163091	-6.93041	4.19623e-12	1.89611e-10
ENSG00000072952	MRVI1	249.344	-1.73691	0.250847	-6.92417	4.38538e-12	1.97601e-10
ENSG00000186417	GLDN	40.377	-3.4986	0.505444	-6.92183	4.45843e-12	2.0033e-10
ENSG00000138246	DNAJC13	1365.07	-1.08171	0.156376	-6.91734	4.60214e-12	2.05635e-10
ENSG00000197006	METTL9	2845.68	-1.07307	0.155239	-6.91238	4.76581e-12	2.12356e-10
ENSG00000166130	IKBIP	159.227	-1.35	0.195356	-6.91046	4.83102e-12	2.14666e-10
ENSG00000198216	CACNA1E	63.7683	-2.62655	0.380124	-6.90971	4.85634e-12	2.15195e-10
ENSG00000122642	FKBP9	111.646	-1.53033	0.221518	-6.90839	4.90191e-12	2.16616e-10
ENSG00000134996	OSTF1	1560.05	-1.01959	0.147616	-6.90701	4.94981e-12	2.18131e-10
ENSG00000004809	SLC22A16	58.5786	-1.99516	0.288929	-6.90537	5.00719e-12	2.20056e-10
ENSG00000158828	PINK1	234.631	-1.74056	0.252098	-6.90428	5.04592e-12	2.21152e-10
ENSG00000146094	DOK3	2963.99	-1.21726	0.17647	-6.8978	5.28131e-12	2.30838e-10
ENSG00000113763	UNC5A	76.3904	-1.45736	0.211431	-6.89281	5.46997e-12	2.37788e-10
ENSG00000157064	NMNAT2	4.63357	-2.96694	0.430423	-6.89308	5.45953e-12	2.37788e-10
ENSG00000173614	NMNAT1	60.073	-1.2295	0.1784	-6.89182	5.50826e-12	2.38806e-10
ENSG00000101265	RASSF2	5429.28	-1.00957	0.146497	-6.8914	5.52445e-12	2.38862e-10
ENSG00000162722	TRIM58	2192.09	-3.34256	0.485264	-6.88813	5.65302e-12	2.43764e-10
ENSG00000125753	VASP	5044.01	-1.22412	0.177751	-6.88671	5.70959e-12	2.44234e-10
ENSG00000145335	SNCA	893.706	-3.50817	0.509593	-6.88426	5.80906e-12	2.47828e-10
ENSG00000120051	CFAP58	19.6041	-1.91282	0.277876	-6.88372	5.83079e-12	2.48095e-10
ENSG00000099998	GGT5	55.2389	-3.99876	0.58111	-6.88124	5.93337e-12	2.51792e-10
ENSG00000197403	OR6N1	23.0964	-3.58048	0.520468	-6.87934	6.01293e-12	2.54495e-10
ENSG00000137460	FHDC1	49.767	-2.66457	0.38788	-6.86957	6.43951e-12	2.70409e-10
ENSG00000171552	BCL2L1	1861.98	-3.18934	0.464806	-6.86166	6.80628e-12	2.85064e-10
ENSG00000157554	ERG	151.883	-3.34069	0.487001	-6.85972	6.89976e-12	2.88227e-10
ENSG00000182263	FIGN	36.7476	-4.28197	0.625045	-6.85066	7.35115e-12	3.05492e-10
ENSG00000057294	PKP2	41.4027	-1.83655	0.268122	-6.84966	7.40239e-12	3.06826e-10
ENSG00000132825	PPP1R3D	179.201	-1.44556	0.211177	-6.84523	7.63531e-12	3.14853e-10
ENSG00000112146	FBXO9	1592.43	-1.5281	0.223555	-6.83543	8.17622e-12	3.33871e-10
ENSG00000230257	NFE4	47.2622	-2.64536	0.387023	-6.83514	8.19234e-12	3.33871e-10
ENSG00000107566	ERLIN1	476.032	-1.4973	0.219144	-6.83249	8.34538e-12	3.38051e-10
ENSG00000198719	DLL1	58.5007	1.66675	0.243934	6.8328	8.3274e-12	3.38051e-10
ENSG00000188559	RALGAPA2	1343.62	-1.03702	0.15197	-6.82384	8.8637e-12	3.58142e-10
ENSG00000249437	NAIP	414.802	-1.58607	0.232472	-6.82262	8.93945e-12	3.60296e-10
ENSG00000130167	TSPAN16	19.0816	-1.8093	0.265294	-6.81999	9.10497e-12	3.66047e-10
ENSG00000118804	STBD1	26.9636	-2.26732	0.332992	-6.80895	9.83163e-12	3.94273e-10
ENSG00000170801	HTRA3	55.1451	-4.03528	0.593587	-6.79813	1.05983e-11	4.23958e-10
ENSG00000071967	CYBRD1	399.467	-1.35401	0.199213	-6.7968	1.06971e-11	4.26846e-10
ENSG00000092758	COL9A3	141.594	-1.9432	0.286036	-6.79354	1.09415e-11	4.34435e-10
ENSG00000131389	SLC6A6	4567.5	-1.11263	0.163834	-6.7912	1.11203e-11	4.40446e-10
ENSG00000157107	FCHO2	461.994	-1.20875	0.178105	-6.78671	1.14716e-11	4.52128e-10
ENSG00000197506	SLC28A3	100.951	-2.92576	0.431336	-6.78302	1.1769e-11	4.6158e-10
ENSG00000132589	FLOT2	5137.98	-1.20135	0.177153	-6.7814	1.19018e-11	4.6565e-10
ENSG00000135451	TROAP	56.2797	-2.13441	0.314936	-6.77728	1.22456e-11	4.76777e-10
ENSG00000075624	ACTB	85701.7	-1.0206	0.150854	-6.76549	1.32857e-11	5.14774e-10
ENSG00000073737	DHRS9	145.182	-2.10399	0.311063	-6.76387	1.34357e-11	5.19331e-10
ENSG00000101916	TLR8	559.583	-1.92061	0.284255	-6.75667	1.41201e-11	5.44473e-10
ENSG00000165879	FRAT1	570.539	-1.30775	0.193589	-6.75529	1.42548e-11	5.48346e-10
ENSG00000206172	HBA1	7621.81	-4.6731	0.692036	-6.75269	1.45126e-11	5.5693e-10
ENSG00000062716	VMP1	2782.37	-1.27127	0.188606	-6.74035	1.58009e-11	6.03482e-10
ENSG00000179869	ABCA13	1012.6	-3.86607	0.57412	-6.7339	1.6517e-11	6.29332e-10
ENSG00000095932	SMIM24	70.4352	-2.96826	0.44216	-6.71308	1.90555e-11	7.19222e-10
ENSG00000100448	CTSG	849.585	-4.00184	0.596312	-6.71099	1.93302e-11	7.27687e-10
ENSG00000103313	MEFV	1124.73	-1.31262	0.195829	-6.70289	2.04341e-11	7.62288e-10
ENSG00000142185	TRPM2	556.97	-1.41439	0.211094	-6.7003	2.07994e-11	7.74113e-10
ENSG00000086300	SNX10	1248.26	-1.042	0.155567	-6.69807	2.11196e-11	7.84213e-10
ENSG00000115884	SDC1	78.2797	-2.93668	0.438526	-6.69671	2.13163e-11	7.89688e-10
ENSG00000086548	CEACAM6	813.877	-3.66819	0.548005	-6.69371	2.17576e-11	8.0275e-10
ENSG00000100100	PIK3IP1	3804.42	1.16751	0.17442	6.69364	2.1769e-11	8.0275e-10
ENSG00000183655	KLHL25	46.0363	1.18257	0.176715	6.69195	2.20217e-11	8.08354e-10
ENSG00000112335	SNX3	2714.85	-1.20162	0.179663	-6.68822	2.25897e-11	8.23549e-10
ENSG00000008086	CDKL5	150.134	-1.20032	0.179727	-6.67858	2.41277e-11	8.75637e-10
ENSG00000108946	PRKAR1A	2113.21	-1.03103	0.154462	-6.67496	2.47306e-11	8.93478e-10
ENSG00000262152	LINC00514	8.05917	-2.35506	0.352844	-6.67453	2.48033e-11	8.9409e-10
ENSG00000204613	TRIM10	51.3017	-3.71955	0.557381	-6.67328	2.50155e-11	8.97704e-10
ENSG00000020633	RUNX3	4131.84	1.18841	0.178095	6.67291	2.50779e-11	8.97934e-10
ENSG00000047597	XK	252.604	-2.754	0.412763	-6.67211	2.52159e-11	9.00863e-10
ENSG00000173391	OLR1	272.032	-2.88138	0.431904	-6.67133	2.5349e-11	9.01605e-10
ENSG00000178999	AURKB	108.02	-1.72064	0.258277	-6.66201	2.70106e-11	9.5337e-10
ENSG00000108828	VAT1	760.071	-1.22337	0.18372	-6.65888	2.7593e-11	9.64588e-10
ENSG00000167900	TK1	224.719	-1.47698	0.221808	-6.65883	2.76009e-11	9.64588e-10
ENSG00000014257	ACPP	314.218	-1.48424	0.223018	-6.65522	2.82868e-11	9.85102e-10
ENSG00000165181	SHOC1	18.5011	-1.99298	0.299466	-6.6551	2.83107e-11	9.85102e-10
ENSG00000175137	SH3BP5L	471.318	-1.04415	0.156919	-6.65403	2.85173e-11	9.90144e-10
ENSG00000206047	DEFA1	131.207	-3.92502	0.589976	-6.65285	2.87478e-11	9.95989e-10
ENSG00000103196	CRISPLD2	776.149	-1.84694	0.277708	-6.65065	2.918e-11	1.00878e-09
ENSG00000184292	TACSTD2	111.793	-3.05343	0.459605	-6.64361	3.06101e-11	1.05368e-09
ENSG00000136630	HLX	282.153	-1.76285	0.265485	-6.64012	3.13437e-11	1.07663e-09
ENSG00000147206	NXF3	21.9382	-4.15863	0.62645	-6.63841	3.17081e-11	1.08682e-09
ENSG00000146592	CREB5	2123.51	-1.60034	0.241134	-6.63671	3.20762e-11	1.09709e-09
ENSG00000228716	DHFR	457.909	-1.22902	0.185234	-6.63497	3.24559e-11	1.10771e-09
ENSG00000142949	PTPRF	32.2129	-2.27828	0.343839	-6.626	3.4491e-11	1.16724e-09
ENSG00000274209	ANTXRL	8.38792	-3.73907	0.564279	-6.62629	3.44232e-11	1.16724e-09
ENSG00000112303	VNN2	3576.63	-1.68477	0.25452	-6.61938	3.6071e-11	1.21303e-09
ENSG00000025039	RRAGD	337.006	-1.26704	0.191443	-6.61834	3.63256e-11	1.21904e-09
ENSG00000084733	RAB10	1193.44	-1.22785	0.185692	-6.61226	3.78503e-11	1.2561e-09
ENSG00000183856	IQGAP3	80.6983	-2.39752	0.362585	-6.61231	3.78361e-11	1.2561e-09
ENSG00000187607	ZNF286A	58.9395	1.03265	0.156237	6.60954	3.85506e-11	1.26719e-09
ENSG00000169902	TPST1	325.865	-2.20302	0.333489	-6.60598	3.94889e-11	1.29274e-09
ENSG00000120696	KBTBD7	146.494	-2.38021	0.360346	-6.60535	3.96584e-11	1.29564e-09
ENSG00000204577	LILRB3	2667.05	-1.53419	0.232389	-6.60182	4.06145e-11	1.3215e-09
ENSG00000113916	BCL6	5438.38	-1.63476	0.247688	-6.60007	4.10963e-11	1.33447e-09
ENSG00000164047	CAMP	2137.6	-3.39553	0.514677	-6.59739	4.1846e-11	1.35607e-09
ENSG00000011426	ANLN	100.938	-2.10946	0.319956	-6.59296	4.31149e-11	1.39437e-09
ENSG00000158856	DMTN	2552.86	-2.97079	0.45116	-6.58479	4.55527e-11	1.46729e-09
ENSG00000134910	STT3A	655.083	-1.09827	0.16689	-6.58082	4.67846e-11	1.50094e-09
ENSG00000186350	RXRA	2222.87	-1.0312	0.156752	-6.57857	4.74987e-11	1.52081e-09
ENSG00000178904	DPY19L3	568.173	-1.03888	0.157968	-6.5765	4.81653e-11	1.53908e-09
ENSG00000143845	ETNK2	17.6339	2.0486	0.311649	6.57342	4.91724e-11	1.56814e-09
ENSG00000266412	NCOA4	5557.01	-1.47928	0.225142	-6.57042	5.01728e-11	1.59371e-09
ENSG00000108852	MPP2	21.3737	1.94859	0.296608	6.56959	5.04544e-11	1.59949e-09
ENSG00000183323	CCDC125	451.576	-1.66306	0.25321	-6.56789	5.10321e-11	1.61461e-09
ENSG00000115129	TP53I3	180.531	-1.46249	0.222731	-6.56617	5.16257e-11	1.63017e-09
ENSG00000186792	HYAL3	67.1338	-1.90383	0.290437	-6.55504	5.56261e-11	1.74961e-09
ENSG00000196872	KIAA1211L	21.2382	-2.27261	0.346847	-6.5522	5.66949e-11	1.77973e-09
ENSG00000140749	IGSF6	649.633	-1.34491	0.20533	-6.54998	5.75447e-11	1.80288e-09
ENSG00000157388	CACNA1D	24.9521	-1.58955	0.242738	-6.54839	5.81597e-11	1.8186e-09
ENSG00000160685	ZBTB7B	2398.8	-1.00082	0.152863	-6.54717	5.86359e-11	1.82992e-09
ENSG00000145088	EAF2	252.255	-1.32298	0.202616	-6.5295	6.59877e-11	2.04345e-09
ENSG00000186204	CYP4F12	43.5789	-1.87614	0.287371	-6.52864	6.63692e-11	2.05131e-09
ENSG00000167995	BEST1	378.881	-1.40414	0.215144	-6.52654	6.73059e-11	2.07227e-09
ENSG00000196371	FUT4	751.88	-1.51387	0.231949	-6.52672	6.72245e-11	2.07227e-09
ENSG00000132749	TESMIN	98.9586	-1.51607	0.232633	-6.517	7.1727e-11	2.19575e-09
ENSG00000187210	GCNT1	204.511	-1.45387	0.223102	-6.51663	7.19023e-11	2.19692e-09
ENSG00000159423	ALDH4A1	136.142	-1.17038	0.179734	-6.51174	7.42859e-11	2.26544e-09
ENSG00000154839	SKA1	69.1478	-1.88743	0.289944	-6.50966	7.53227e-11	2.2927e-09
ENSG00000119013	NDUFB3	254.885	-1.12826	0.173444	-6.50504	7.76713e-11	2.35525e-09
ENSG00000084110	HAL	514.139	-1.3521	0.208202	-6.49416	8.34964e-11	2.52609e-09
ENSG00000099194	SCD	377.23	-1.77632	0.273536	-6.49394	8.36204e-11	2.52609e-09
ENSG00000089685	BIRC5	118.759	-1.788	0.275637	-6.4868	8.76797e-11	2.63384e-09
ENSG00000180479	ZNF571	55.1214	1.56339	0.241027	6.48634	8.7949e-11	2.63699e-09
ENSG00000152229	PSTPIP2	1335.87	-1.36378	0.210296	-6.48505	8.86998e-11	2.65454e-09
ENSG00000136404	TM6SF1	65.1963	-1.13404	0.17491	-6.48356	8.9581e-11	2.67592e-09
ENSG00000173171	MTX1	322.374	-1.17704	0.181566	-6.4827	9.00956e-11	2.68629e-09
ENSG00000086730	LAT2	1873.51	-1.05046	0.162065	-6.48173	9.06743e-11	2.69353e-09
ENSG00000197321	SVIL	1232.69	-1.05941	0.163438	-6.482	9.05158e-11	2.69353e-09
ENSG00000235169	SMIM1	53.2256	-3.28179	0.506747	-6.47619	9.40683e-11	2.78919e-09
ENSG00000121957	GPSM2	98.0766	-1.17605	0.181728	-6.4715	9.70323e-11	2.87176e-09
ENSG00000114268	PFKFB4	677.199	-1.38948	0.214818	-6.46815	9.92071e-11	2.92533e-09
ENSG00000162366	PDZK1IP1	214.667	-3.09524	0.478665	-6.4664	1.00365e-10	2.94865e-09
ENSG00000173212	MAB21L3	10.4227	-2.7707	0.428554	-6.46524	1.01138e-10	2.96591e-09
ENSG00000105501	SIGLEC5	30.9772	-1.81176	0.280286	-6.46397	1.01994e-10	2.98365e-09
ENSG00000058091	CDK14	204.617	-1.07058	0.165681	-6.46171	1.03529e-10	3.01946e-09
ENSG00000169385	RNASE2	1015.76	-2.35392	0.364359	-6.46044	1.04401e-10	3.03939e-09
ENSG00000184205	TSPYL2	2892.94	1.56181	0.24179	6.45938	1.05135e-10	3.05519e-09
ENSG00000168010	ATG16L2	6398.53	-1.06949	0.165602	-6.45815	1.05991e-10	3.07452e-09
ENSG00000008394	MGST1	323.632	-1.46252	0.226551	-6.45558	1.07805e-10	3.11586e-09
ENSG00000141447	OSBPL1A	168	-1.13481	0.175856	-6.45305	1.09618e-10	3.16255e-09
ENSG00000012048	BRCA1	125.88	-1.36266	0.211377	-6.44661	1.14383e-10	3.29411e-09
ENSG00000149084	HSD17B12	169.956	-1.06298	0.164966	-6.44366	1.16627e-10	3.34671e-09
ENSG00000148154	UGCG	1614.35	-1.66668	0.258888	-6.43783	1.21197e-10	3.4593e-09
ENSG00000107742	SPOCK2	7051.57	1.43038	0.222209	6.43712	1.21762e-10	3.46552e-09
ENSG00000240583	AQP1	26.0683	-3.22378	0.501328	-6.43049	1.27196e-10	3.60485e-09
ENSG00000132170	PPARG	53.2772	-2.02119	0.314393	-6.42887	1.28552e-10	3.63048e-09
ENSG00000167601	AXL	13.6428	2.56553	0.399157	6.42736	1.29835e-10	3.66025e-09
ENSG00000173110	HSPA6	532.901	-2.02573	0.315256	-6.42566	1.31295e-10	3.69491e-09
ENSG00000163710	PCOLCE2	61.5874	-3.78863	0.589712	-6.42455	1.32264e-10	3.71568e-09
ENSG00000180549	FUT7	82.037	-2.09713	0.326514	-6.42279	1.33797e-10	3.75217e-09
ENSG00000198929	NOS1AP	11.5181	-3.02581	0.471385	-6.41899	1.37179e-10	3.84031e-09
ENSG00000029534	ANK1	544.899	-2.76784	0.431638	-6.41241	1.43233e-10	4.00278e-09
ENSG00000166147	FBN1	48.9469	-2.08183	0.324901	-6.40759	1.47833e-10	4.12417e-09
ENSG00000170571	EMB	5670.53	-1.02957	0.160689	-6.40721	1.48204e-10	4.12733e-09
ENSG00000117399	CDC20	86.6603	-1.78	0.278008	-6.4027	1.52652e-10	4.24383e-09
ENSG00000163171	CDC42EP3	2569.06	-1.01599	0.158728	-6.40084	1.54525e-10	4.28592e-09
ENSG00000258227	CLEC5A	305.835	-1.97325	0.308288	-6.40067	1.547e-10	4.28592e-09
ENSG00000238243	OR2W3	115.499	-3.73102	0.583464	-6.39459	1.60978e-10	4.44448e-09
ENSG00000181751	C5orf30	238.198	-1.94333	0.304002	-6.39251	1.63187e-10	4.49773e-09
ENSG00000111186	WNT5B	20.7794	-2.05101	0.32113	-6.38686	1.69326e-10	4.65095e-09
ENSG00000256269	HMBS	267.147	-2.02431	0.317198	-6.38185	1.74956e-10	4.7892e-09
ENSG00000135842	NIBAN1	3315.81	-1.49412	0.234164	-6.38064	1.76355e-10	4.81926e-09
ENSG00000171155	C1GALT1C1	161.011	-1.19485	0.187278	-6.38012	1.76951e-10	4.82732e-09
ENSG00000171051	FPR1	6281.44	-1.56328	0.245056	-6.37927	1.77932e-10	4.84586e-09
ENSG00000137807	KIF23	92.0493	-1.82644	0.286331	-6.37876	1.78527e-10	4.84865e-09
ENSG00000196188	CTSE	15.801	-4.76886	0.747627	-6.37866	1.78639e-10	4.84865e-09
ENSG00000125505	MBOAT7	2936.15	-1.28211	0.201213	-6.37188	1.86726e-10	5.04254e-09
ENSG00000013306	SLC25A39	5880.64	-2.97337	0.467081	-6.36586	1.94203e-10	5.20068e-09
ENSG00000126861	OMG	69.1082	-1.09142	0.171492	-6.36428	1.96203e-10	5.22805e-09
ENSG00000135766	EGLN1	131.996	-1.06333	0.167076	-6.36435	1.96123e-10	5.22805e-09
ENSG00000163535	SGO2	53.0585	-1.42658	0.224219	-6.36245	1.98559e-10	5.24725e-09
ENSG00000171840	NINJ2	162.103	-1.18713	0.186567	-6.36301	1.97833e-10	5.24725e-09
ENSG00000186187	ZNRF1	68.6463	-1.03121	0.162076	-6.3625	1.98497e-10	5.24725e-09
ENSG00000197256	KANK2	58.0625	-2.47908	0.389638	-6.36251	1.98487e-10	5.24725e-09
ENSG00000088305	DNMT3B	25.0303	-1.07501	0.169107	-6.35699	2.05748e-10	5.40164e-09
ENSG00000169193	CCDC126	112.698	-1.10631	0.174052	-6.35621	2.06795e-10	5.42026e-09
ENSG00000005893	LAMP2	2560.5	-1.06198	0.167241	-6.35001	2.15296e-10	5.61554e-09
ENSG00000183621	ZNF438	270.848	-1.12271	0.176853	-6.34826	2.17767e-10	5.67079e-09
ENSG00000185432	METTL7A	633.551	-1.27643	0.201078	-6.34791	2.18253e-10	5.67423e-09
ENSG00000108405	P2RX1	1808.9	-1.00713	0.158694	-6.34635	2.20487e-10	5.72303e-09
ENSG00000123610	TNFAIP6	129.969	-2.55337	0.402547	-6.34303	2.25286e-10	5.82873e-09
ENSG00000119535	CSF3R	27671.6	-1.27019	0.20029	-6.34174	2.27184e-10	5.86836e-09
ENSG00000159307	SCUBE1	17.9044	-1.65561	0.261078	-6.34146	2.27605e-10	5.86979e-09
ENSG00000070404	FSTL3	249.746	-1.97944	0.312286	-6.33856	2.31918e-10	5.9428e-09
ENSG00000104660	LEPROTL1	1106.17	1.01314	0.159836	6.33867	2.31759e-10	5.9428e-09
ENSG00000244486	SCARF2	66.2308	1.23736	0.195211	6.33857	2.31915e-10	5.9428e-09
ENSG00000008405	CRY1	378.333	1.17734	0.185879	6.33393	2.38993e-10	6.11434e-09
ENSG00000154277	UCHL1	21.3534	-2.61606	0.413143	-6.3321	2.4185e-10	6.17757e-09
ENSG00000170017	ALCAM	469.196	-1.08068	0.170711	-6.33049	2.44387e-10	6.23246e-09
ENSG00000254470	AP5B1	3179.4	-1.12857	0.17862	-6.3183	2.64449e-10	6.71207e-09
ENSG00000160211	G6PD	1796.91	-1.29151	0.204492	-6.31572	2.68898e-10	6.81421e-09
ENSG00000155659	VSIG4	227.653	-2.99943	0.474954	-6.31521	2.69788e-10	6.82597e-09
ENSG00000171700	RGS19	1787.85	-1.25485	0.198764	-6.31325	2.73243e-10	6.90126e-09
ENSG00000184730	APOBR	3585.05	-1.16403	0.184385	-6.31303	2.73624e-10	6.90126e-09
ENSG00000114346	ECT2	124.715	-1.23515	0.195795	-6.30836	2.82016e-10	7.10175e-09
ENSG00000102145	GATA1	122.79	-2.55592	0.405234	-6.30727	2.84007e-10	7.12951e-09
ENSG00000147883	CDKN2B	46.0699	-1.54208	0.24491	-6.29653	3.04374e-10	7.59324e-09
ENSG00000110448	CD5	1345.57	1.44475	0.229513	6.29487	3.07659e-10	7.6514e-09
ENSG00000088992	TESC	594.962	-1.84924	0.293884	-6.29241	3.12579e-10	7.76172e-09
ENSG00000138180	CEP55	58.6274	-1.88716	0.300022	-6.29007	3.17313e-10	7.85496e-09
ENSG00000135862	LAMC1	192.888	-1.34062	0.213511	-6.27891	3.40946e-10	8.4011e-09
ENSG00000182022	CHST15	1868.2	-1.15955	0.184669	-6.27908	3.40575e-10	8.4011e-09
ENSG00000130150	MOSPD2	495.997	-1.18143	0.188172	-6.27848	3.41901e-10	8.4117e-09
ENSG00000109743	BST1	1244.81	-1.35838	0.216473	-6.27505	3.49517e-10	8.58592e-09
ENSG00000186185	KIF18B	63.7678	-2.12818	0.339299	-6.27228	3.55799e-10	8.70026e-09
ENSG00000100558	PLEK2	45.5815	-3.72724	0.594305	-6.27159	3.57379e-10	8.7256e-09
ENSG00000067798	NAV3	13.0977	-3.49858	0.557955	-6.27036	3.60204e-10	8.7812e-09
ENSG00000124490	CRISP2	23.4574	-4.03842	0.64439	-6.26705	3.67946e-10	8.94276e-09
ENSG00000068489	PRR11	86.1056	-1.20865	0.192885	-6.26615	3.70086e-10	8.98116e-09
ENSG00000124098	FAM210B	1276.72	-2.2723	0.362731	-6.26443	3.74197e-10	9.06722e-09
ENSG00000184792	OSBP2	551.325	-3.12154	0.498525	-6.26156	3.81144e-10	9.22163e-09
ENSG00000175063	UBE2C	78.3671	-1.72506	0.275614	-6.25897	3.87532e-10	9.34797e-09
ENSG00000165490	DDIAS	51.6194	-1.40795	0.225098	-6.25482	3.97983e-10	9.57128e-09
ENSG00000196209	SIRPB2	496.514	-1.44003	0.230269	-6.25371	4.00807e-10	9.62476e-09
ENSG00000137312	FLOT1	2831.01	-1.22005	0.195179	-6.25094	4.07988e-10	9.76796e-09
ENSG00000131462	TUBG1	93.4004	-1.22779	0.196457	-6.24963	4.11426e-10	9.83559e-09
ENSG00000198176	TFDP1	1249.9	-1.30249	0.208445	-6.24861	4.14109e-10	9.885e-09
ENSG00000122420	PTGFR	10.5324	-2.99469	0.479282	-6.2483	4.14946e-10	9.88887e-09
ENSG00000169397	RNASE3	278.678	-3.22527	0.516201	-6.24809	4.15504e-10	9.88887e-09
ENSG00000116729	WLS	307.083	-1.33593	0.213904	-6.24549	4.22478e-10	1.004e-08
ENSG00000139132	FGD4	727.491	-1.36551	0.218713	-6.24337	4.28236e-10	1.01467e-08
ENSG00000130787	HIP1R	1197.95	1.11687	0.178962	6.24082	4.35275e-10	1.02807e-08
ENSG00000198821	CD247	2508.08	1.28034	0.205163	6.24063	4.35814e-10	1.02807e-08
ENSG00000159346	ADIPOR1	6270.45	-1.93487	0.310237	-6.23676	4.46735e-10	1.05229e-08
ENSG00000213937	CLDN9	40.2154	-2.08481	0.334828	-6.2265	4.76958e-10	1.12183e-08
ENSG00000206190	ATP10A	457.73	1.07713	0.173079	6.22336	4.86631e-10	1.14291e-08
ENSG00000166664	CHRFAM7A	27.1053	-1.72722	0.277678	-6.22022	4.96469e-10	1.16431e-08
ENSG00000140090	SLC24A4	952.639	-1.10512	0.177799	-6.21553	5.11513e-10	1.18916e-08
ENSG00000146373	RNF217	215.124	-1.08415	0.174414	-6.21593	5.1022e-10	1.18916e-08
ENSG00000164087	POC1A	43.7414	-1.35214	0.217515	-6.2163	5.09021e-10	1.18916e-08
ENSG00000158050	DUSP2	2784.84	1.55302	0.249942	6.21354	5.1805e-10	1.20087e-08
ENSG00000071539	TRIP13	45.6629	-1.62975	0.262371	-6.21164	5.24335e-10	1.21194e-08
ENSG00000268041	ERFL	115.483	1.34386	0.216524	6.20654	5.41655e-10	1.24837e-08
ENSG00000144893	MED12L	70.9263	-1.63093	0.262801	-6.20596	5.43639e-10	1.25115e-08
ENSG00000162551	ALPL	2591.48	-2.90013	0.46737	-6.20522	5.46198e-10	1.25524e-08
ENSG00000168268	NT5DC2	165.948	-1.36197	0.219585	-6.20245	5.55922e-10	1.27336e-08
ENSG00000164124	TMEM144	143.086	-1.46308	0.236136	-6.1959	5.79513e-10	1.32421e-08
ENSG00000184785	SMIM10	13.6323	-2.07999	0.335765	-6.19478	5.8368e-10	1.33184e-08
ENSG00000138411	HECW2	31.5641	-1.7687	0.285989	-6.1845	6.22979e-10	1.40948e-08
ENSG00000119121	TRPM6	179.903	-1.71136	0.276742	-6.18394	6.25207e-10	1.41253e-08
ENSG00000136810	TXN	947.509	-1.15934	0.187575	-6.18067	6.38301e-10	1.43806e-08
ENSG00000034713	GABARAPL2	1057.86	-1.32252	0.214152	-6.1756	6.59117e-10	1.48288e-08
ENSG00000142945	KIF2C	72.2186	-1.6769	0.271551	-6.17525	6.60584e-10	1.48409e-08
ENSG00000163464	CXCR1	933.441	-2.08366	0.337766	-6.16896	6.87412e-10	1.5379e-08
ENSG00000090889	KIF4A	49.0238	-2.06675	0.335532	-6.15961	7.29235e-10	1.62694e-08
ENSG00000134057	CCNB1	75.9534	-1.78987	0.290959	-6.15164	7.66863e-10	1.69439e-08
ENSG00000000938	FGR	10414.8	-1.12884	0.183543	-6.15028	7.73462e-10	1.70662e-08
ENSG00000090013	BLVRB	1337.45	-2.076	0.337678	-6.14786	7.85332e-10	1.72569e-08
ENSG00000205639	MFSD2B	82.315	-2.30216	0.374565	-6.14623	7.9348e-10	1.74121e-08
ENSG00000109674	NEIL3	17.6801	-2.53788	0.413209	-6.14187	8.15551e-10	1.78719e-08
ENSG00000123485	HJURP	117.818	-1.99824	0.325445	-6.14002	8.25136e-10	1.80561e-08
ENSG00000138738	PRDM5	47.6958	-2.17178	0.35372	-6.13981	8.26209e-10	1.80561e-08
ENSG00000179542	SLITRK4	56.8363	-1.37635	0.22433	-6.13536	8.49649e-10	1.84928e-08
ENSG00000131187	F12	49.0061	-1.68185	0.274248	-6.1326	8.64529e-10	1.87912e-08
ENSG00000085644	ZNF213	150.64	-1.04443	0.171046	-6.1061	1.02097e-09	2.20126e-08
ENSG00000161888	SPC24	36.5897	-1.77437	0.290742	-6.10289	1.0417e-09	2.24197e-08
ENSG00000051341	POLQ	76.2459	-1.735	0.284397	-6.10062	1.0566e-09	2.26609e-08
ENSG00000141401	IMPA2	752.169	-1.18723	0.194609	-6.1006	1.05669e-09	2.26609e-08
ENSG00000088325	TPX2	173.903	-1.79648	0.294861	-6.09263	1.11067e-09	2.3755e-08
ENSG00000134243	SORT1	1354.77	-1.36624	0.224324	-6.09045	1.12596e-09	2.405e-08
ENSG00000086506	HBQ1	176.021	-4.07597	0.669386	-6.08911	1.13543e-09	2.42199e-08
ENSG00000171680	PLEKHG5	78.6893	1.644	0.270016	6.08854	1.13946e-09	2.42737e-08
ENSG00000133246	PRAM1	2199.51	-1.37415	0.225731	-6.08757	1.14637e-09	2.43562e-08
ENSG00000126787	DLGAP5	66.4626	-2.11028	0.346713	-6.08655	1.15371e-09	2.44797e-08
ENSG00000100554	ATP6V1D	367.198	-1.19996	0.197305	-6.08176	1.18871e-09	2.51559e-08
ENSG00000171914	TLN2	23.2057	-1.61848	0.266163	-6.08076	1.19611e-09	2.52791e-08
ENSG00000111206	FOXM1	123.148	-1.33247	0.219265	-6.07698	1.22468e-09	2.5781e-08
ENSG00000173868	PHOSPHO1	1302.89	-2.12884	0.350658	-6.07099	1.27122e-09	2.66557e-08
ENSG00000197721	CR1L	10.5681	-3.02772	0.49888	-6.06902	1.28692e-09	2.69497e-08
ENSG00000133816	MICAL2	1131.11	-1.6083	0.265055	-6.0678	1.29678e-09	2.70855e-08
ENSG00000203760	CENPW	45.6713	-1.25913	0.20753	-6.06723	1.30137e-09	2.7146e-08
ENSG00000143545	RAB13	18.5191	-2.19668	0.362225	-6.06441	1.32435e-09	2.75538e-08
ENSG00000148200	NR6A1	134.457	-1.24483	0.205308	-6.06325	1.33398e-09	2.7718e-08
ENSG00000116711	PLA2G4A	69.5958	-1.24262	0.204962	-6.06267	1.33877e-09	2.77817e-08
ENSG00000167419	LPO	21.9682	-2.72021	0.448973	-6.05874	1.37191e-09	2.84325e-08
ENSG00000024526	DEPDC1	19.4002	-2.25247	0.371919	-6.05634	1.39254e-09	2.88229e-08
ENSG00000013725	CD6	2933.07	1.37959	0.227803	6.05606	1.39494e-09	2.88353e-08
ENSG00000060982	BCAT1	129.286	-1.37679	0.227754	-6.04509	1.49331e-09	3.075e-08
ENSG00000163625	WDFY3	1217.99	-1.35568	0.224681	-6.03382	1.60125e-09	3.26834e-08
ENSG00000198286	CARD11	1767.44	1.04919	0.173886	6.0338	1.60147e-09	3.26834e-08
ENSG00000168310	IRF2	674.704	-1.00359	0.16644	-6.02972	1.64245e-09	3.34771e-08
ENSG00000146670	CDCA5	142.101	-1.61814	0.26847	-6.02727	1.66757e-09	3.3946e-08
ENSG00000122694	GLIPR2	3012.4	-1.01164	0.167966	-6.02288	1.71336e-09	3.4834e-08
ENSG00000125084	WNT1	62.0013	1.49833	0.248796	6.02234	1.71912e-09	3.49069e-08
ENSG00000165802	NSMF	1117.4	1.08498	0.180206	6.02078	1.73579e-09	3.52007e-08
ENSG00000175538	KCNE3	156.363	-1.25076	0.207794	-6.01927	1.7521e-09	3.54867e-08
ENSG00000129173	E2F8	55.093	-2.07183	0.34427	-6.01803	1.7655e-09	3.56231e-08
ENSG00000184611	KCNH7	8.5781	-2.80343	0.465942	-6.01668	1.78026e-09	3.58758e-08
ENSG00000143226	FCGR2A	3032.23	-1.521	0.252983	-6.01225	1.82961e-09	3.66857e-08
ENSG00000171049	FPR2	900.062	-1.95459	0.325122	-6.01185	1.83414e-09	3.66857e-08
ENSG00000180304	OAZ2	1457.94	-1.02318	0.170193	-6.01185	1.83417e-09	3.66857e-08
ENSG00000182512	GLRX5	977.953	-2.15983	0.359724	-6.00413	1.92359e-09	3.82833e-08
ENSG00000160180	TFF3	25.5731	-3.40981	0.568137	-6.00174	1.95217e-09	3.86602e-08
ENSG00000173221	GLRX	1085.44	-1.24776	0.207895	-6.00188	1.95044e-09	3.86602e-08
ENSG00000166851	PLK1	98.3938	-1.59012	0.264993	-6.00061	1.96575e-09	3.88811e-08
ENSG00000197415	VEPH1	51.9193	-2.35126	0.392043	-5.99747	2.00413e-09	3.95915e-08
ENSG00000137261	KIAA0319	49.8783	-1.99302	0.332407	-5.99571	2.02595e-09	3.99733e-08
ENSG00000145386	CCNA2	119.089	-1.85561	0.309521	-5.9951	2.03356e-09	4.00742e-08
ENSG00000163931	TKT	10718.8	-1.09164	0.182202	-5.9914	2.08048e-09	4.09483e-08
ENSG00000094804	CDC6	89.2951	-1.71024	0.285516	-5.98998	2.09863e-09	4.12045e-08
ENSG00000272636	DOC2B	156.089	-2.45877	0.410472	-5.9901	2.09717e-09	4.12045e-08
ENSG00000078900	TP73	32.0728	-1.81679	0.303497	-5.9862	2.14796e-09	4.20701e-08
ENSG00000184481	FOXO4	837.618	-1.4234	0.237806	-5.98556	2.15646e-09	4.21338e-08
ENSG00000151882	CCL28	130.307	1.0142	0.169472	5.98443	2.17146e-09	4.23752e-08
ENSG00000170315	UBB	2758.76	-2.1975	0.367428	-5.98077	2.22089e-09	4.31299e-08
ENSG00000106789	CORO2A	499.474	-1.00277	0.167695	-5.97974	2.23499e-09	4.33093e-08
ENSG00000169495	HTRA4	24.1145	-2.29445	0.383719	-5.9795	2.23823e-09	4.33093e-08
ENSG00000059377	TBXAS1	1956.59	-1.11211	0.186185	-5.97316	2.32697e-09	4.4918e-08
ENSG00000160191	PDE9A	33.5431	1.8532	0.310424	5.9699	2.37396e-09	4.56056e-08
ENSG00000132357	CARD6	150.28	-1.55599	0.260734	-5.96775	2.40547e-09	4.61556e-08
ENSG00000142156	COL6A1	94.5546	1.86065	0.311834	5.9668	2.41949e-09	4.63692e-08
ENSG00000144959	NCEH1	155.429	-1.07928	0.181083	-5.96013	2.52036e-09	4.79586e-08
ENSG00000112655	PTK7	36.9911	1.62975	0.273468	5.95956	2.5291e-09	4.80679e-08
ENSG00000188175	HEPACAM2	12.2598	-5.5869	0.937786	-5.95755	2.56051e-09	4.84925e-08
ENSG00000114626	ABTB1	4089.67	-1.17946	0.198202	-5.95079	2.66846e-09	5.04179e-08
ENSG00000143416	SELENBP1	592.074	-4.03764	0.680089	-5.93693	2.90408e-09	5.42308e-08
ENSG00000133800	LYVE1	15.3997	-2.16118	0.364066	-5.93623	2.91655e-09	5.44004e-08
ENSG00000111639	MRPL51	255.664	-1.06044	0.178667	-5.9353	2.93314e-09	5.45829e-08
ENSG00000143412	ANXA9	102.622	-1.0763	0.181337	-5.93536	2.93202e-09	5.45829e-08
ENSG00000197713	RPE	154.326	-1.01515	0.1711	-5.93304	2.97378e-09	5.50836e-08
ENSG00000186115	CYP4F2	10.5717	-2.71798	0.458238	-5.93137	3.00409e-09	5.55809e-08
ENSG00000164251	F2RL1	132.397	-1.7254	0.290978	-5.92966	3.03571e-09	5.60432e-08
ENSG00000239998	LILRA2	1695.41	-1.25192	0.211166	-5.92861	3.05507e-09	5.63291e-08
ENSG00000156966	B3GNT7	169.816	1.61071	0.271864	5.92471	3.12845e-09	5.74839e-08
ENSG00000165480	SKA3	30.599	-1.61751	0.273057	-5.92371	3.14757e-09	5.7769e-08
ENSG00000101057	MYBL2	410.665	-1.61703	0.273109	-5.92081	3.20355e-09	5.86623e-08
ENSG00000102539	MLNR	12.8139	-3.27922	0.553832	-5.92098	3.20033e-09	5.86623e-08
ENSG00000164104	HMGB2	4291.6	-1.04942	0.177256	-5.92034	3.2128e-09	5.87646e-08
ENSG00000162367	TAL1	167.027	-1.99893	0.338096	-5.9123	3.3736e-09	6.12865e-08
ENSG00000198363	ASPH	889.947	-1.40053	0.236935	-5.91103	3.39985e-09	6.16934e-08
ENSG00000161800	RACGAP1	151.176	-1.18785	0.201051	-5.9082	3.4587e-09	6.26904e-08
ENSG00000182511	FES	1920.94	-1.22498	0.207425	-5.90562	3.51313e-09	6.34618e-08
ENSG00000183018	SPNS2	61.9842	-1.65164	0.279682	-5.90542	3.51748e-09	6.34689e-08
ENSG00000175445	LPL	25.4853	-2.69859	0.457172	-5.9028	3.57391e-09	6.43424e-08
ENSG00000109472	CPE	6.79921	-2.60553	0.441663	-5.89936	3.6492e-09	6.55507e-08
ENSG00000069869	NEDD4	147.793	-1.27374	0.215949	-5.89832	3.67231e-09	6.5892e-08
ENSG00000196636	SDHAF3	108.673	-1.00955	0.171264	-5.89469	3.7539e-09	6.72058e-08
ENSG00000130956	HABP4	184.489	1.27086	0.215656	5.89297	3.79313e-09	6.77568e-08
ENSG00000166803	PCLAF	27.1077	-1.80322	0.30603	-5.89231	3.80836e-09	6.79531e-08
ENSG00000122966	CIT	96.9755	-1.63076	0.277008	-5.88705	3.93147e-09	6.99166e-08
ENSG00000168916	ZNF608	73.6026	-1.83902	0.312534	-5.88423	3.99915e-09	7.08844e-08
ENSG00000171848	RRM2	640.622	-1.74988	0.297455	-5.88283	4.03299e-09	7.1248e-08
ENSG00000170379	TCAF2	205.368	1.07058	0.181991	5.88259	4.03896e-09	7.1275e-08
ENSG00000180953	AC015871.1	56.91	-1.3031	0.221636	-5.87949	4.11528e-09	7.24623e-08
ENSG00000146205	ANO7	12.7274	-2.12806	0.362353	-5.87289	4.28259e-09	7.50788e-08
ENSG00000276289	KCNE1B	8.39221	-2.82507	0.481059	-5.87261	4.28994e-09	7.51255e-08
ENSG00000007402	CACNA2D2	182.063	1.30091	0.22159	5.8708	4.33697e-09	7.58662e-08
ENSG00000173559	NABP1	1524.3	-1.25225	0.21331	-5.87055	4.34341e-09	7.58962e-08
ENSG00000113368	LMNB1	1145.38	-1.18361	0.201679	-5.86877	4.39034e-09	7.65494e-08
ENSG00000133116	KL	9.21414	-1.9868	0.338627	-5.86721	4.43191e-09	7.71066e-08
ENSG00000188536	HBA2	73747.7	-4.01985	0.685252	-5.86623	4.45807e-09	7.74777e-08
ENSG00000139053	PDE6H	8.28877	-2.68705	0.458175	-5.86468	4.5001e-09	7.81235e-08
ENSG00000142303	ADAMTS10	452.603	1.49726	0.255367	5.86315	4.5416e-09	7.86736e-08
ENSG00000115526	CHST10	73.4899	1.03249	0.176277	5.85717	4.70822e-09	8.11219e-08
ENSG00000255823	MTRNR2L8	29.8609	-1.43633	0.245225	-5.85719	4.70759e-09	8.11219e-08
ENSG00000103522	IL21R	230.525	1.12002	0.191242	5.85657	4.72532e-09	8.13293e-08
ENSG00000067836	ROGDI	155.318	-1.4745	0.251848	-5.8547	4.77884e-09	8.20742e-08
ENSG00000168056	LTBP3	1447.1	1.42193	0.242954	5.85266	4.83769e-09	8.2819e-08
ENSG00000063180	CA11	64.6884	1.29437	0.221198	5.85162	4.86808e-09	8.32503e-08
ENSG00000118156	ZNF541	8.68816	1.59341	0.272448	5.84851	4.95995e-09	8.44614e-08
ENSG00000165168	CYBB	8403.21	-1.31826	0.225596	-5.84347	5.11251e-09	8.65996e-08
ENSG00000065675	PRKCQ	602.003	1.00392	0.171873	5.84107	5.18667e-09	8.75783e-08
ENSG00000163959	SLC51A	164.731	-1.11557	0.190996	-5.84084	5.19375e-09	8.76055e-08
ENSG00000060138	YBX3	4313.97	-2.06351	0.3534	-5.83901	5.25106e-09	8.83863e-08
ENSG00000101445	PPP1R16B	1338.52	1.03621	0.177549	5.83622	5.33977e-09	8.94409e-08
ENSG00000152253	SPC25	21.9742	-1.96167	0.336176	-5.83526	5.37081e-09	8.98365e-08
ENSG00000156298	TSPAN7	7.29583	-4.54821	0.779793	-5.83259	5.45751e-09	9.1002e-08
ENSG00000137507	LRRC32	43.9439	1.54364	0.265148	5.82178	5.82234e-09	9.62847e-08
ENSG00000197965	MPZL1	340.494	-1.18728	0.204164	-5.81533	6.05146e-09	9.97651e-08
ENSG00000105717	PBX4	189.399	1.04166	0.179186	5.8133	6.12549e-09	1.00664e-07
ENSG00000165886	UBTD1	213.027	-1.46308	0.251787	-5.81079	6.21802e-09	1.01779e-07
ENSG00000138829	FBN2	342.695	-1.39766	0.240538	-5.81053	6.22753e-09	1.01831e-07
ENSG00000137806	NDUFAF1	86.9008	-1.24416	0.214143	-5.80994	6.24937e-09	1.02084e-07
ENSG00000157456	CCNB2	101.225	-1.55121	0.26714	-5.80674	6.37018e-09	1.03846e-07
ENSG00000171843	MLLT3	278.504	1.03415	0.178265	5.80118	6.58486e-09	1.07127e-07
ENSG00000169679	BUB1	136.357	-1.71817	0.296272	-5.79931	6.65867e-09	1.08219e-07
ENSG00000215788	TNFRSF25	1272.21	1.47379	0.254301	5.79546	6.81343e-09	1.10622e-07
ENSG00000158517	NCF1	3729.87	-1.46201	0.252651	-5.78666	7.17995e-09	1.15752e-07
ENSG00000188011	RTP5	75.6427	1.59184	0.275435	5.77936	7.49865e-09	1.20648e-07
ENSG00000108244	KRT23	119.506	-2.0813	0.360137	-5.77919	7.50618e-09	1.20648e-07
ENSG00000070731	ST6GALNAC2	62.4762	-1.35944	0.235266	-5.77833	7.54459e-09	1.21144e-07
ENSG00000133131	MORC4	68.6855	1.04868	0.181495	5.77804	7.55778e-09	1.21234e-07
ENSG00000160282	FTCD	10.3411	1.64437	0.284832	5.7731	7.7827e-09	1.24469e-07
ENSG00000237649	KIFC1	121.493	-1.6958	0.293899	-5.77001	7.92688e-09	1.26522e-07
ENSG00000104341	LAPTM4B	53.2397	-1.1856	0.205514	-5.76895	7.97658e-09	1.27189e-07
ENSG00000180871	CXCR2	2439.15	-2.00035	0.346823	-5.76765	8.03859e-09	1.27924e-07
ENSG00000156515	HK1	2455.76	-1.0054	0.174342	-5.76683	8.0777e-09	1.28419e-07
ENSG00000008441	NFIX	237.641	-2.02514	0.351291	-5.76485	8.17299e-09	1.29805e-07
ENSG00000104375	STK3	110.49	-1.00733	0.174818	-5.76215	8.30515e-09	1.31643e-07
ENSG00000166313	APBB1	513.98	1.30962	0.227279	5.76217	8.30378e-09	1.31643e-07
ENSG00000128918	ALDH1A2	26.7557	-1.88043	0.326506	-5.75925	8.44893e-09	1.33395e-07
ENSG00000100162	CENPM	47.8668	-1.45218	0.252194	-5.75818	8.50239e-09	1.34107e-07
ENSG00000147408	CSGALNACT1	825.664	-1.10804	0.192444	-5.75772	8.52574e-09	1.34343e-07
ENSG00000158402	CDC25C	14.7442	-1.82253	0.316729	-5.75423	8.70399e-09	1.37017e-07
ENSG00000105701	FKBP8	11339.1	-2.17339	0.377809	-5.75261	8.78779e-09	1.38065e-07
ENSG00000272602	ZNF595	114.361	1.04748	0.182225	5.74829	9.01496e-09	1.41358e-07
ENSG00000035499	DEPDC1B	34.4558	-1.60963	0.280086	-5.74692	9.08858e-09	1.41846e-07
ENSG00000115163	CENPA	27.4622	-1.64631	0.286479	-5.74672	9.09913e-09	1.41846e-07
ENSG00000143776	CDC42BPA	41.2591	-1.13484	0.197594	-5.74327	9.28634e-09	1.44483e-07
ENSG00000182173	TSEN54	824.864	1.09228	0.1902	5.74282	9.31119e-09	1.44729e-07
ENSG00000105281	SLC1A5	414.406	-1.36783	0.238577	-5.73328	9.85088e-09	1.51873e-07
ENSG00000143185	XCL2	43.4408	1.57379	0.274504	5.73319	9.856e-09	1.51873e-07
ENSG00000074181	NOTCH3	17.9708	-1.98974	0.347119	-5.73217	9.91531e-09	1.52641e-07
ENSG00000072571	HMMR	41.8587	-1.73941	0.303524	-5.73073	1.00002e-08	1.53721e-07
ENSG00000275302	CCL4	531.281	1.50619	0.26283	5.73065	1.00046e-08	1.53721e-07
ENSG00000062282	DGAT2	862.432	-1.57428	0.274845	-5.72788	1.01693e-08	1.56102e-07
ENSG00000170312	CDK1	117.524	-1.76996	0.309124	-5.72575	1.0298e-08	1.57625e-07
ENSG00000078596	ITM2A	700.102	1.08163	0.188925	5.72516	1.03334e-08	1.57866e-07
ENSG00000132259	CNGA4	10.8357	-1.3848	0.241893	-5.72484	1.03528e-08	1.57866e-07
ENSG00000133169	BEX1	68.5575	-2.89477	0.50565	-5.72486	1.03518e-08	1.57866e-07
ENSG00000005189	REXO5	35.0764	-1.33906	0.233919	-5.72445	1.03769e-08	1.58078e-07
ENSG00000120896	SORBS3	316.709	1.31066	0.228975	5.72404	1.0402e-08	1.5831e-07
ENSG00000015413	DPEP1	5.71336	-4.15178	0.725828	-5.72006	1.06484e-08	1.616e-07
ENSG00000136717	BIN1	1319.09	1.03416	0.180812	5.71953	1.06821e-08	1.61652e-07
ENSG00000155744	FAM126B	1191.49	-1.03717	0.18133	-5.7198	1.06652e-08	1.61652e-07
ENSG00000006534	ALDH3B1	1159.53	-1.17621	0.205849	-5.71396	1.10379e-08	1.6688e-07
ENSG00000146221	TCTE1	17.384	1.4639	0.256225	5.71335	1.10777e-08	1.67165e-07
ENSG00000106714	CNTNAP3	165.505	-2.70507	0.473631	-5.71134	1.12093e-08	1.68992e-07
ENSG00000129682	FGF13	21.4131	-2.83506	0.496477	-5.71035	1.12743e-08	1.69718e-07
ENSG00000167281	RBFOX3	53.8227	1.07888	0.188937	5.71029	1.12786e-08	1.69718e-07
ENSG00000188897	AC099489.1	1018.74	-1.86529	0.326782	-5.70805	1.14276e-08	1.71318e-07
ENSG00000079257	LXN	57.7898	-1.07509	0.188434	-5.70537	1.16092e-08	1.73878e-07
ENSG00000160200	CBS	7.06275	-2.46547	0.43243	-5.70143	1.1881e-08	1.77452e-07
ENSG00000130821	SLC6A8	239.168	-2.28492	0.400832	-5.70045	1.19494e-08	1.78307e-07
ENSG00000149575	SCN2B	2.7839	-3.41521	0.599204	-5.69958	1.20102e-08	1.79049e-07
ENSG00000111885	MAN1A1	1573.44	-1.17381	0.205954	-5.69937	1.20252e-08	1.79106e-07
ENSG00000022840	RNF10	4931.92	-1.60202	0.281213	-5.69682	1.22062e-08	1.81128e-07
ENSG00000054179	ENTPD2	16.1598	-2.62802	0.461494	-5.6946	1.23662e-08	1.83163e-07
ENSG00000180596	HIST1H2BC	182.226	-1.34365	0.23596	-5.6944	1.2381e-08	1.83213e-07
ENSG00000156804	FBXO32	390.603	1.05104	0.184623	5.6929	1.24896e-08	1.84651e-07
ENSG00000197124	ZNF682	94.0574	1.10875	0.194827	5.69095	1.26334e-08	1.86605e-07
ENSG00000185261	KIAA0825	72.0643	-1.51487	0.266301	-5.68855	1.28125e-08	1.89076e-07
ENSG00000183876	ARSI	8.84422	3.68479	0.64809	5.68561	1.30346e-08	1.91823e-07
ENSG00000134627	PIWIL4	185.945	-1.3584	0.238931	-5.68535	1.30547e-08	1.91943e-07
ENSG00000166523	CLEC4E	846.896	-1.6319	0.287045	-5.68516	1.30687e-08	1.91973e-07
ENSG00000164125	GASK1B	870.504	-1.51319	0.266187	-5.6847	1.31044e-08	1.92146e-07
ENSG00000213088	ACKR1	13.8656	-5.3745	0.945421	-5.68477	1.30991e-08	1.92146e-07
ENSG00000115318	LOXL3	182.795	-1.21571	0.213937	-5.68259	1.32671e-08	1.94023e-07
ENSG00000118898	PPL	42.6253	-1.55059	0.273194	-5.67579	1.38053e-08	2.00953e-07
ENSG00000183010	PYCR1	25.8324	-1.81548	0.320035	-5.67276	1.40517e-08	2.04355e-07
ENSG00000137767	SQOR	380.411	-1.22901	0.216748	-5.67025	1.42593e-08	2.06998e-07
ENSG00000075218	GTSE1	85.088	-1.51928	0.267953	-5.66997	1.42822e-08	2.07143e-07
ENSG00000158470	B4GALT5	2343.97	-1.33547	0.235555	-5.66945	1.43259e-08	2.07589e-07
ENSG00000170837	GPR27	227.551	-1.50011	0.264866	-5.66364	1.48193e-08	2.13773e-07
ENSG00000167106	FAM102A	1740.23	1.34403	0.237432	5.66069	1.50769e-08	2.17295e-07
ENSG00000172508	CARNS1	248.207	1.24475	0.21996	5.659	1.52259e-08	2.19244e-07
ENSG00000162873	KLHDC8A	7.85932	-3.48703	0.616251	-5.65845	1.52748e-08	2.19751e-07
ENSG00000163251	FZD5	41.4541	-1.5943	0.281926	-5.65502	1.5583e-08	2.23185e-07
ENSG00000125510	OPRL1	20.4297	-1.30013	0.229923	-5.65465	1.56162e-08	2.2346e-07
ENSG00000133317	LGALS12	134.49	-1.57069	0.277779	-5.65445	1.56343e-08	2.2352e-07
ENSG00000111665	CDCA3	54.8056	-1.66133	0.293927	-5.65219	1.58418e-08	2.26285e-07
ENSG00000170832	USP32	2154.98	-1.05075	0.186043	-5.64788	1.62442e-08	2.31621e-07
ENSG00000140416	TPM1	201.378	-1.1533	0.204232	-5.64701	1.63266e-08	2.32589e-07
ENSG00000134690	CDCA8	72.4883	-1.621	0.287107	-5.64597	1.6425e-08	2.33456e-07
ENSG00000130707	ASS1	5.22893	-3.29976	0.584999	-5.64062	1.69442e-08	2.39685e-07
ENSG00000189420	ZFP92	67.3284	-1.10441	0.195807	-5.64031	1.69745e-08	2.39902e-07
ENSG00000118508	RAB32	766.201	-1.31325	0.232847	-5.63997	1.70084e-08	2.40169e-07
ENSG00000188763	FZD9	4.0725	-3.8196	0.677328	-5.63922	1.70823e-08	2.41e-07
ENSG00000119326	CTNNAL1	145.467	-1.42328	0.252425	-5.63845	1.71592e-08	2.41872e-07
ENSG00000183638	RP1L1	11.9525	-2.87843	0.510564	-5.63775	1.72287e-08	2.42426e-07
ENSG00000160703	NLRX1	286.528	-1.03329	0.18331	-5.63683	1.73206e-08	2.43506e-07
ENSG00000115414	FN1	221.617	-2.18333	0.387542	-5.63377	1.76309e-08	2.47218e-07
ENSG00000101003	GINS1	31.3793	-1.57499	0.279678	-5.63142	1.78732e-08	2.50396e-07
ENSG00000196678	ERI2	30.9807	-1.41361	0.25121	-5.62719	1.83167e-08	2.55939e-07
ENSG00000225697	SLC26A6	685.933	-1.04478	0.185705	-5.62603	1.84403e-08	2.57442e-07
ENSG00000164237	CMBL	35.0387	-3.1788	0.565156	-5.62464	1.8589e-08	2.59067e-07
ENSG00000163694	RBM47	1097.49	-1.12805	0.20057	-5.62421	1.86361e-08	2.59498e-07
ENSG00000027075	PRKCH	1533.11	1.01535	0.180575	5.62285	1.87833e-08	2.61095e-07
ENSG00000101298	SNPH	144.557	1.13853	0.202583	5.62005	1.90902e-08	2.65131e-07
ENSG00000221946	FXYD7	36.8519	1.4211	0.253217	5.61219	1.99784e-08	2.76986e-07
ENSG00000058866	DGKG	175.505	-1.0414	0.185566	-5.612	2.00003e-08	2.77051e-07
ENSG00000138378	STAT4	692.978	1.11356	0.1985	5.60989	2.0246e-08	2.80213e-07
ENSG00000203757	OR6K3	13.7141	-2.48187	0.442546	-5.60816	2.04492e-08	2.82537e-07
ENSG00000066926	FECH	548.128	-1.96515	0.350437	-5.6077	2.05033e-08	2.83041e-07
ENSG00000178498	DTX3	302.67	1.0268	0.183158	5.60607	2.06968e-08	2.85467e-07
ENSG00000117650	NEK2	33.9165	-1.72662	0.308301	-5.60043	2.13816e-08	2.94152e-07
ENSG00000110876	SELPLG	3348.14	-1.15461	0.206176	-5.60013	2.14191e-08	2.94416e-07
ENSG00000138160	KIF11	188.41	-1.56112	0.27882	-5.59903	2.1555e-08	2.96003e-07
ENSG00000076604	TRAF4	675.668	1.26824	0.226677	5.59494	2.20702e-08	3.02588e-07
ENSG00000173762	CD7	1364.16	1.08277	0.19367	5.59076	2.26077e-08	3.08901e-07
ENSG00000087116	ADAMTS2	528.016	-3.96509	0.709665	-5.58727	2.30662e-08	3.14362e-07
ENSG00000104903	LYL1	619.377	-1.78634	0.319859	-5.58477	2.34004e-08	3.184e-07
ENSG00000105708	ZNF14	377.148	1.31772	0.236056	5.58225	2.37424e-08	3.22483e-07
ENSG00000244734	HBB	686044	-4.7775	0.855944	-5.58155	2.38379e-08	3.23233e-07
ENSG00000165131	LLCFC1	4.22172	-2.04361	0.366501	-5.57601	2.46101e-08	3.3342e-07
ENSG00000111726	CMAS	322.911	-1.03074	0.184891	-5.57485	2.47746e-08	3.34801e-07
ENSG00000016391	CHDH	20.7333	-1.74429	0.312987	-5.57305	2.50311e-08	3.37698e-07
ENSG00000135525	MAP7	24.2783	-1.1471	0.205837	-5.57284	2.50624e-08	3.37837e-07
ENSG00000198223	CSF2RA	780.552	-1.01269	0.181736	-5.57231	2.51383e-08	3.38576e-07
ENSG00000121297	TSHZ3	152.703	-1.06138	0.190658	-5.56694	2.59251e-08	3.47713e-07
ENSG00000139714	MORN3	104.486	1.24316	0.223327	5.56654	2.5985e-08	3.48225e-07
ENSG00000005238	FAM214B	1144.85	-1.09619	0.196956	-5.56568	2.61129e-08	3.49355e-07
ENSG00000238269	PAGE2B	12.5436	-3.20064	0.575155	-5.56483	2.62409e-08	3.50775e-07
ENSG00000168758	SEMA4C	496.528	1.29261	0.232317	5.564	2.63666e-08	3.52162e-07
ENSG00000034053	APBA2	755.632	1.24166	0.223186	5.56335	2.64651e-08	3.53184e-07
ENSG00000111837	MAK	81.5095	-1.57981	0.284031	-5.5621	2.66543e-08	3.55349e-07
ENSG00000197122	SRC	634.845	1.23695	0.222398	5.56187	2.66895e-08	3.55349e-07
ENSG00000226979	LTA	54.4966	1.17628	0.211702	5.55632	2.75524e-08	3.64665e-07
ENSG00000130881	LRP3	219.307	-1.45737	0.262338	-5.55533	2.77088e-08	3.66293e-07
ENSG00000170271	FAXDC2	450.14	-1.79398	0.322943	-5.55511	2.77443e-08	3.66293e-07
ENSG00000198053	SIRPA	3088.61	-1.07049	0.192891	-5.54973	2.86108e-08	3.76185e-07
ENSG00000133134	BEX2	158.42	1.4354	0.258929	5.54362	2.96281e-08	3.88923e-07
ENSG00000143603	KCNN3	31.7717	-1.8235	0.32893	-5.54374	2.96074e-08	3.88923e-07
ENSG00000204839	MROH6	422.404	-1.4911	0.269139	-5.54026	3.02031e-08	3.96147e-07
ENSG00000274286	ADRA2B	60.6839	2.36953	0.427816	5.53866	3.04802e-08	3.98804e-07
ENSG00000259823	LYPD8	5.24355	-3.09798	0.559595	-5.53611	3.09258e-08	4.03975e-07
ENSG00000169184	MN1	135.304	1.88049	0.339695	5.53582	3.09779e-08	4.04216e-07
ENSG00000161381	PLXDC1	217.302	1.6807	0.304132	5.52622	3.27195e-08	4.24983e-07
ENSG00000137675	MMP27	3.94491	-4.84875	0.877703	-5.52436	3.30687e-08	4.29171e-07
ENSG00000197208	SLC22A4	254.141	-1.24018	0.224681	-5.51974	3.39509e-08	4.39653e-07
ENSG00000267534	S1PR2	57.3568	1.12516	0.203844	5.5197	3.39586e-08	4.39653e-07
ENSG00000148773	MKI67	856.532	-1.75757	0.318512	-5.51808	3.42732e-08	4.43011e-07
ENSG00000134686	PHC2	2617.77	-1.29885	0.235697	-5.51066	3.57491e-08	4.59497e-07
ENSG00000179846	NKPD1	18.3313	1.25366	0.227638	5.50724	3.64503e-08	4.67385e-07
ENSG00000109466	KLHL2	991.124	-1.04813	0.190324	-5.50706	3.64868e-08	4.6748e-07
ENSG00000171241	SHCBP1	194.516	-1.49092	0.270821	-5.5052	3.68753e-08	4.71704e-07
ENSG00000135046	ANXA1	12044.6	-1.0108	0.183639	-5.50428	3.70671e-08	4.73779e-07
ENSG00000137757	CASP5	72.8342	-1.79444	0.326071	-5.50322	3.72907e-08	4.76258e-07
ENSG00000142173	COL6A2	684.561	1.6185	0.294238	5.50066	3.7837e-08	4.82084e-07
ENSG00000119457	SLC46A2	78.5222	-1.35794	0.247045	-5.49673	3.86905e-08	4.91397e-07
ENSG00000150782	IL18	165.003	-1.17206	0.213244	-5.49633	3.8777e-08	4.91717e-07
ENSG00000154764	WNT7A	55.5016	2.06987	0.376591	5.49634	3.87766e-08	4.91717e-07
ENSG00000077152	UBE2T	29.0986	-1.50239	0.273482	-5.49357	3.93889e-08	4.98295e-07
ENSG00000115085	ZAP70	5213.47	1.12489	0.2048	5.49262	3.96008e-08	5.0058e-07
ENSG00000176531	PHLDB3	145.662	1.05746	0.192675	5.48833	4.05758e-08	5.12098e-07
ENSG00000072401	UBE2D1	1058.62	-1.10844	0.202001	-5.48732	4.08074e-08	5.14616e-07
ENSG00000184702	SEPTIN5	4.23011	-3.47195	0.633109	-5.48397	4.15892e-08	5.23241e-07
ENSG00000181016	LSMEM1	96.4174	-1.3302	0.242618	-5.4827	4.18879e-08	5.26587e-07
ENSG00000163191	S100A11	4295.4	-1.35919	0.247969	-5.4813	4.22211e-08	5.29945e-07
ENSG00000181458	TMEM45A	16.6257	-2.45218	0.447396	-5.48102	4.22889e-08	5.3038e-07
ENSG00000100003	SEC14L2	80.4736	1.28241	0.234289	5.47362	4.4093e-08	5.51283e-07
ENSG00000100206	DMC1	11.578	-1.67818	0.306785	-5.4702	4.49528e-08	5.60721e-07
ENSG00000221937	TAS2R40	3.2317	-3.30245	0.604224	-5.4656	4.61337e-08	5.74113e-07
ENSG00000118513	MYB	186.458	-1.47681	0.270445	-5.46066	4.74376e-08	5.88968e-07
ENSG00000108691	CCL2	210.319	3.04464	0.557631	5.45995	4.76277e-08	5.90871e-07
ENSG00000093009	CDC45	83.4092	-1.53517	0.28122	-5.45897	4.78917e-08	5.93687e-07
ENSG00000143382	ADAMTSL4	1338.39	-1.0852	0.198887	-5.45638	4.85942e-08	6.00076e-07
ENSG00000171320	ESCO2	26.2387	-1.71452	0.314315	-5.4548	4.90281e-08	6.03576e-07
ENSG00000175984	DENND2C	60.3037	-1.78943	0.328089	-5.45408	4.92264e-08	6.05553e-07
ENSG00000118193	KIF14	62.0466	-1.71524	0.314522	-5.45349	4.93919e-08	6.07123e-07
ENSG00000168421	RHOH	1226.21	1.01972	0.187056	5.4514	4.99736e-08	6.13792e-07
ENSG00000175806	MSRA	216.363	-1.08068	0.198243	-5.45127	5.0011e-08	6.13792e-07
ENSG00000173320	STOX2	44.7513	-2.76526	0.50729	-5.45104	5.00766e-08	6.14128e-07
ENSG00000137962	ARHGAP29	26.9188	-1.8528	0.339985	-5.44965	5.04683e-08	6.17514e-07
ENSG00000106853	PTGR1	15.5508	-1.84617	0.339385	-5.43974	5.33578e-08	6.49896e-07
ENSG00000131153	GINS2	62.822	-1.41392	0.259922	-5.43979	5.3342e-08	6.49896e-07
ENSG00000005001	PRSS22	8.29621	2.39751	0.440839	5.43852	5.37247e-08	6.53868e-07
ENSG00000137198	GMPR	636.049	-2.72368	0.500959	-5.43694	5.42048e-08	6.59211e-07
ENSG00000101457	DNTTIP1	360.733	-1.07534	0.197868	-5.43465	5.49033e-08	6.65184e-07
ENSG00000131355	ADGRE3	274.103	-1.34754	0.248145	-5.43045	5.62107e-08	6.79484e-07
ENSG00000075651	PLD1	237.558	-1.21463	0.223936	-5.42399	5.82825e-08	7.02412e-07
ENSG00000114805	PLCH1	7.79893	-1.9486	0.359704	-5.41724	6.05264e-08	7.27269e-07
ENSG00000239839	DEFA3	16678.4	-3.34584	0.617784	-5.41588	6.09891e-08	7.32281e-07
ENSG00000174125	TLR1	846.413	-1.14305	0.21126	-5.41064	6.28002e-08	7.51774e-07
ENSG00000227268	KLLN	17.0139	-1.55155	0.286876	-5.40844	6.35768e-08	7.60504e-07
ENSG00000196747	HIST1H2AI	13.5856	-1.6289	0.301258	-5.40698	6.4097e-08	7.65585e-07
ENSG00000140932	CMTM2	355.413	-1.85779	0.343658	-5.40592	6.44758e-08	7.68964e-07
ENSG00000142235	LMTK3	84.5144	1.13002	0.209077	5.40482	6.48748e-08	7.72001e-07
ENSG00000121753	ADGRB2	34.6757	1.37146	0.253793	5.40387	6.52168e-08	7.7492e-07
ENSG00000184661	CDCA2	40.726	-1.76859	0.327362	-5.40256	6.56983e-08	7.80064e-07
ENSG00000100290	BIK	35.0602	-1.1668	0.21608	-5.39985	6.66964e-08	7.91329e-07
ENSG00000197903	HIST1H2BK	302.742	-1.13788	0.210732	-5.39967	6.67639e-08	7.91545e-07
ENSG00000156970	BUB1B	65.0731	-1.7141	0.317565	-5.39763	6.75286e-08	8.00019e-07
ENSG00000089505	CMTM1	21.4714	-1.51674	0.281208	-5.39366	6.90358e-08	8.16669e-07
ENSG00000147799	ARHGAP39	9.11667	1.44436	0.268034	5.3887	7.09688e-08	8.383e-07
ENSG00000163808	KIF15	56.6541	-1.6142	0.299586	-5.3881	7.12074e-08	8.40499e-07
ENSG00000158747	NBL1	31.9494	1.69412	0.314451	5.38756	7.14199e-08	8.42388e-07
ENSG00000198939	ZFP2	8.57033	1.28036	0.237855	5.38294	7.32806e-08	8.62932e-07
ENSG00000163362	INAVA	17.984	-2.39465	0.445222	-5.37855	7.50885e-08	8.81767e-07
ENSG00000284874	AC000093.1	5.64687	-3.62226	0.674004	-5.37424	7.69044e-08	9.01771e-07
ENSG00000104951	IL4I1	66.7698	1.50831	0.28076	5.37223	7.77698e-08	9.10587e-07
ENSG00000055483	USP36	2245.98	1.08384	0.201904	5.3681	7.95705e-08	9.28284e-07
ENSG00000101210	EEF1A2	8.56178	1.59948	0.298091	5.36575	8.06125e-08	9.38392e-07
ENSG00000146072	TNFRSF21	199.657	2.10595	0.392549	5.36479	8.10422e-08	9.42711e-07
ENSG00000174358	SLC6A19	7.63075	-6.3906	1.19208	-5.3609	8.28091e-08	9.60478e-07
ENSG00000179914	ITLN1	26.5537	-2.56507	0.47887	-5.3565	8.48485e-08	9.80587e-07
ENSG00000115687	PASK	877.596	1.19555	0.223309	5.35381	8.61217e-08	9.93869e-07
ENSG00000165682	CLEC1B	151.168	-1.34377	0.251203	-5.34935	8.82683e-08	1.01791e-06
ENSG00000121933	TMIGD3	52.8821	-3.14645	0.588757	-5.34423	9.08017e-08	1.04562e-06
ENSG00000065717	TLE2	120.986	1.53443	0.28724	5.34199	9.19331e-08	1.05637e-06
ENSG00000198858	R3HDM4	4796.54	-1.36401	0.255344	-5.34184	9.2008e-08	1.05648e-06
ENSG00000101307	SIRPB1	1179.25	-1.21084	0.2267	-5.34114	9.23632e-08	1.05904e-06
ENSG00000132646	PCNA	723.268	-1.04914	0.196488	-5.33949	9.32094e-08	1.0678e-06
ENSG00000198019	FCGR1B	175.404	-1.63046	0.30537	-5.33929	9.33126e-08	1.0678e-06
ENSG00000086288	NME8	197.252	-1.02228	0.191893	-5.32732	9.96736e-08	1.13475e-06
ENSG00000090006	LTBP4	938.519	1.01428	0.190559	5.32264	1.02274e-07	1.16188e-06
ENSG00000197653	DNAH10	62.6883	-1.77722	0.334253	-5.317	1.05495e-07	1.19172e-06
ENSG00000174669	SLC29A2	93.9052	1.12741	0.212124	5.31485	1.06743e-07	1.20067e-06
ENSG00000144824	PHLDB2	90.3763	1.16358	0.219051	5.3119	1.08486e-07	1.21439e-06
ENSG00000186207	LCE5A	1.67167	-3.69252	0.695134	-5.31195	1.08459e-07	1.21439e-06
ENSG00000184545	DUSP8	537.006	1.57716	0.297131	5.30796	1.10861e-07	1.23838e-06
ENSG00000172270	BSG	4508.71	-1.36131	0.256842	-5.30018	1.15687e-07	1.28781e-06
ENSG00000164649	CDCA7L	417.862	-1.46848	0.277177	-5.29798	1.1709e-07	1.30156e-06
ENSG00000103723	AP3B2	19.7696	-1.88746	0.356467	-5.29489	1.19087e-07	1.31978e-06
ENSG00000186638	KIF24	21.791	-1.47301	0.278357	-5.29178	1.21134e-07	1.33822e-06
ENSG00000122025	FLT3	404.213	-1.94707	0.368072	-5.28992	1.22373e-07	1.34913e-06
ENSG00000151725	CENPU	197.672	-1.20794	0.2287	-5.28175	1.27957e-07	1.40434e-06
ENSG00000128011	LRFN1	136.55	-1.10623	0.209466	-5.28116	1.28365e-07	1.40746e-06
ENSG00000130830	MPP1	2932.5	-1.36287	0.258157	-5.27924	1.2972e-07	1.4194e-06
ENSG00000116133	DHCR24	163.434	-1.09408	0.207308	-5.27758	1.30898e-07	1.43116e-06
ENSG00000027644	INSRR	2.37779	2.44068	0.46257	5.27634	1.3179e-07	1.43812e-06
ENSG00000138756	BMP2K	290.562	-1.13029	0.214239	-5.27584	1.32152e-07	1.44012e-06
ENSG00000198832	SELENOM	117.128	1.28599	0.243766	5.27552	1.32379e-07	1.44161e-06
ENSG00000165795	NDRG2	109.745	1.10308	0.209109	5.27513	1.32663e-07	1.44303e-06
ENSG00000188997	KCTD21	54.0636	-1.06771	0.202523	-5.27204	1.34919e-07	1.46232e-06
ENSG00000100336	APOL4	15.0689	-2.47938	0.470747	-5.26691	1.38742e-07	1.50172e-06
ENSG00000188596	CFAP54	15.4237	-1.68978	0.320863	-5.26636	1.39154e-07	1.50517e-06
ENSG00000188389	PDCD1	252.314	1.49148	0.283856	5.25435	1.48552e-07	1.59393e-06
ENSG00000126353	CCR7	932.932	1.30769	0.249026	5.25122	1.51093e-07	1.61902e-06
ENSG00000169432	SCN9A	49.6406	-1.46102	0.278249	-5.25077	1.51461e-07	1.62189e-06
ENSG00000145911	N4BP3	101.106	1.44899	0.276007	5.24981	1.52256e-07	1.62605e-06
ENSG00000152409	JMY	966.453	1.2281	0.233929	5.24986	1.52218e-07	1.62605e-06
ENSG00000169992	NLGN2	102.904	1.21752	0.231909	5.24997	1.52125e-07	1.62605e-06
ENSG00000181938	GINS3	24.1172	-1.19567	0.227922	-5.24597	1.55462e-07	1.65699e-06
ENSG00000170909	OSCAR	1466.64	-1.36546	0.260348	-5.24476	1.56488e-07	1.66681e-06
ENSG00000174080	CTSF	159.091	1.19534	0.228125	5.23986	1.60695e-07	1.70737e-06
ENSG00000096060	FKBP5	2927.74	-1.32205	0.252343	-5.23911	1.61355e-07	1.71297e-06
ENSG00000250673	REELD1	22.9234	1.389	0.265214	5.23728	1.62959e-07	1.72771e-06
ENSG00000146918	NCAPG2	274.045	-1.05838	0.202107	-5.23674	1.63435e-07	1.73047e-06
ENSG00000161835	GRASP	2648.71	1.30744	0.249662	5.23685	1.63341e-07	1.73047e-06
ENSG00000136732	GYPC	2854.59	-2.30523	0.44032	-5.23536	1.64665e-07	1.74235e-06
ENSG00000135083	CCNJL	169.193	-1.5849	0.302798	-5.23417	1.6573e-07	1.7513e-06
ENSG00000104490	NCALD	153.9	1.06772	0.204002	5.23386	1.66004e-07	1.75304e-06
ENSG00000276043	UHRF1	185.232	-1.2321	0.235429	-5.23343	1.66389e-07	1.75595e-06
ENSG00000073150	PANX2	221.236	-1.32491	0.253321	-5.23018	1.69349e-07	1.78367e-06
ENSG00000177674	AGTRAP	1859.58	-1.1581	0.221684	-5.22407	1.75028e-07	1.83505e-06
ENSG00000186193	SAPCD2	69.3678	-1.26754	0.242642	-5.22393	1.75169e-07	1.83533e-06
ENSG00000165138	ANKS6	165.583	1.00945	0.193377	5.2201	1.78823e-07	1.87239e-06
ENSG00000168785	TSPAN5	224.966	-1.88902	0.361952	-5.21898	1.79912e-07	1.88256e-06
ENSG00000163995	ABLIM2	11.647	1.081	0.207138	5.21877	1.80113e-07	1.88343e-06
ENSG00000169692	AGPAT2	674.449	-1.20087	0.230242	-5.2157	1.83127e-07	1.91121e-06
ENSG00000120756	PLS1	20.3553	-1.45291	0.278687	-5.21342	1.85386e-07	1.93354e-06
ENSG00000107485	GATA3	470.345	1.16882	0.224208	5.21311	1.85699e-07	1.93554e-06
ENSG00000188886	ASTL	101.822	1.93716	0.37162	5.21274	1.86076e-07	1.93696e-06
ENSG00000138639	ARHGAP24	228.41	-1.08327	0.207847	-5.21186	1.86956e-07	1.94359e-06
ENSG00000204099	NEU4	195.685	1.86053	0.357603	5.20277	1.96338e-07	2.02798e-06
ENSG00000074803	SLC12A1	39.0977	-3.03165	0.583103	-5.19916	2.0019e-07	2.06246e-06
ENSG00000204314	PRRT1	13.931	1.55246	0.298861	5.19459	2.05173e-07	2.10973e-06
ENSG00000117318	ID3	47.3192	1.39178	0.268164	5.19002	2.10266e-07	2.15934e-06
ENSG00000188042	ARL4C	5164.64	1.19051	0.229526	5.18684	2.13895e-07	2.1938e-06
ENSG00000167513	CDT1	136.948	-1.35322	0.261107	-5.18262	2.18788e-07	2.23968e-06
ENSG00000198851	CD3E	2608.93	1.11186	0.214735	5.17783	2.24482e-07	2.29066e-06
ENSG00000123843	C4BPB	11.2956	1.48543	0.286895	5.17761	2.2475e-07	2.29194e-06
ENSG00000205592	MUC19	3.097	-3.49096	0.674441	-5.17608	2.26591e-07	2.30778e-06
ENSG00000109339	MAPK10	18.6644	-1.21872	0.235524	-5.17449	2.28536e-07	2.32022e-06
ENSG00000139734	DIAPH3	22.736	-1.88142	0.363745	-5.17235	2.31168e-07	2.34249e-06
ENSG00000236609	ZNF853	68.5781	1.08216	0.209395	5.16802	2.36582e-07	2.38611e-06
ENSG00000063854	HAGH	726.014	-1.59036	0.307802	-5.16682	2.38106e-07	2.39916e-06
ENSG00000103534	TMC5	5.76128	-2.71947	0.526618	-5.16402	2.41703e-07	2.43387e-06
ENSG00000176083	ZNF683	108.724	1.85018	0.358391	5.16247	2.43717e-07	2.45108e-06
ENSG00000143321	HDGF	2608.53	-1.00919	0.195537	-5.16113	2.45467e-07	2.45942e-06
ENSG00000173421	CCDC36	12.5436	-1.34345	0.260315	-5.16086	2.45814e-07	2.46136e-06
ENSG00000100526	CDKN3	41.9366	-1.18559	0.229796	-5.15933	2.47836e-07	2.47851e-06
ENSG00000140511	HAPLN3	646.209	1.00919	0.195736	5.15586	2.5247e-07	2.52014e-06
ENSG00000152454	ZNF256	110.816	1.1149	0.216309	5.15421	2.54698e-07	2.53764e-06
ENSG00000135929	CYP27A1	608.883	-1.27603	0.247603	-5.15352	2.55635e-07	2.54429e-06
ENSG00000143228	NUF2	76.4555	-1.20303	0.233661	-5.14863	2.62394e-07	2.59819e-06
ENSG00000203814	HIST2H2BF	46.4553	-1.42407	0.276599	-5.1485	2.62577e-07	2.59839e-06
ENSG00000126432	PRDX5	1425.42	-1.07777	0.209435	-5.14607	2.65997e-07	2.629e-06
ENSG00000124466	LYPD3	59.9439	1.41167	0.274389	5.14476	2.67866e-07	2.64421e-06
ENSG00000145423	SFRP2	8.63061	-3.56737	0.693931	-5.14082	2.73547e-07	2.69201e-06
ENSG00000111796	KLRB1	339.506	1.49501	0.290882	5.13956	2.75378e-07	2.70837e-06
ENSG00000103569	AQP9	3378.75	-1.50869	0.293655	-5.13764	2.78213e-07	2.73122e-06
ENSG00000090382	LYZ	31039.4	-1.03832	0.202124	-5.13703	2.79122e-07	2.73847e-06
ENSG00000146955	RAB19	9.76527	-2.166	0.421706	-5.13627	2.80244e-07	2.74612e-06
ENSG00000101412	E2F1	189.04	-1.02497	0.199589	-5.13544	2.81485e-07	2.7566e-06
ENSG00000196923	PDLIM7	1876.44	-1.21179	0.236152	-5.13142	2.87571e-07	2.81276e-06
ENSG00000101695	RNF125	1426.08	1.04437	0.203689	5.12727	2.93978e-07	2.86637e-06
ENSG00000169403	PTAFR	2840.92	-1.11032	0.216555	-5.12717	2.94124e-07	2.86637e-06
ENSG00000184271	POU6F1	301.544	1.02542	0.200139	5.12355	2.9984e-07	2.91676e-06
ENSG00000115594	IL1R1	737.448	-1.72846	0.337682	-5.1186	3.07815e-07	2.97988e-06
ENSG00000139044	B4GALNT3	66.8111	-1.51944	0.296856	-5.11844	3.08075e-07	2.9806e-06
ENSG00000116991	SIPA1L2	376.012	-1.21224	0.236871	-5.11771	3.09261e-07	2.99027e-06
ENSG00000149557	FEZ1	37.7995	1.14657	0.224299	5.11177	3.19148e-07	3.06738e-06
ENSG00000102554	KLF5	365.605	-1.3602	0.266413	-5.10559	3.29762e-07	3.1656e-06
ENSG00000102996	MMP15	16.4506	-1.64209	0.321696	-5.10446	3.31738e-07	3.17765e-06
ENSG00000153902	LGI4	13.9127	1.03848	0.203647	5.09943	3.40681e-07	3.2471e-06
ENSG00000065328	MCM10	42.7442	-1.42704	0.279899	-5.09843	3.42482e-07	3.26232e-06
ENSG00000175857	GAPT	227.291	-1.05264	0.206551	-5.09625	3.46443e-07	3.29418e-06
ENSG00000224940	PRRT4	237.409	-2.69877	0.529672	-5.09518	3.48419e-07	3.31101e-06
ENSG00000019991	HGF	114.855	-1.21281	0.238179	-5.092	3.54304e-07	3.36295e-06
ENSG00000163624	CDS1	12.1171	1.41741	0.278385	5.09154	3.55168e-07	3.36319e-06
ENSG00000139547	RDH16	22.0247	1.02181	0.2007	5.09126	3.55683e-07	3.36609e-06
ENSG00000133488	SEC14L4	4.78792	-5.41365	1.06368	-5.08956	3.58896e-07	3.39049e-06
ENSG00000143184	XCL1	25.9211	1.68208	0.330926	5.08295	3.71623e-07	3.48813e-06
ENSG00000178199	ZC3H12D	760.023	1.03006	0.202688	5.082	3.7348e-07	3.50351e-06
ENSG00000160298	C21orf58	147.156	-1.06094	0.20877	-5.08183	3.73813e-07	3.50458e-06
ENSG00000115523	GNLY	4614.97	1.37728	0.271075	5.08082	3.75817e-07	3.51647e-06
ENSG00000115607	IL18RAP	1031.99	-1.32312	0.260548	-5.07822	3.80979e-07	3.55514e-06
ENSG00000153093	ACOXL	14.8955	-1.83542	0.361586	-5.07603	3.85407e-07	3.58811e-06
ENSG00000198467	TPM2	287.545	1.15984	0.228595	5.07376	3.90024e-07	3.62688e-06
ENSG00000125744	RTN2	59.265	-1.18024	0.232769	-5.07046	3.96863e-07	3.68194e-06
ENSG00000088881	EBF4	48.8046	1.47444	0.290803	5.07024	3.97313e-07	3.68399e-06
ENSG00000100300	TSPO	3333.38	-1.2539	0.247472	-5.06684	4.04465e-07	3.73949e-06
ENSG00000132688	NES	2.27341	-2.74663	0.542068	-5.06695	4.04239e-07	3.73949e-06
ENSG00000187997	C17orf99	5.65063	-3.64448	0.719599	-5.0646	4.09268e-07	3.75855e-06
ENSG00000188340	OR6N2	8.29343	-3.19972	0.631737	-5.06496	4.08496e-07	3.75855e-06
ENSG00000125900	SIRPD	14.0513	-1.64734	0.325328	-5.06362	4.11364e-07	3.76853e-06
ENSG00000173801	JUP	294.479	1.56143	0.308408	5.06288	4.12961e-07	3.781e-06
ENSG00000158966	CACHD1	23.8315	1.62775	0.321818	5.05799	4.23696e-07	3.86604e-06
ENSG00000110079	MS4A4A	143.621	-1.98208	0.392127	-5.0547	4.31074e-07	3.91555e-06
ENSG00000163749	CCDC158	2.15259	-3.47711	0.689025	-5.04642	4.5016e-07	4.07277e-06
ENSG00000118257	NRP2	27.3044	1.36191	0.270035	5.04344	4.57243e-07	4.12754e-06
ENSG00000197457	STMN3	732.068	1.21094	0.240114	5.0432	4.57818e-07	4.1304e-06
ENSG00000111247	RAD51AP1	75.9547	-1.45771	0.289076	-5.04266	4.591e-07	4.13964e-06
ENSG00000105641	SLC5A5	21.8393	1.12182	0.222587	5.03991	4.65744e-07	4.18656e-06
ENSG00000196155	PLEKHG4	167.892	1.05189	0.208767	5.03857	4.69017e-07	4.20542e-06
ENSG00000198342	ZNF442	13.5312	1.06611	0.21178	5.03405	4.80224e-07	4.30111e-06
ENSG00000164070	HSPA4L	9.6751	-2.50907	0.498767	-5.03054	4.89098e-07	4.36595e-06
ENSG00000135424	ITGA7	131.113	-1.68623	0.33528	-5.02933	4.9219e-07	4.39112e-06
ENSG00000079308	TNS1	492.536	-2.47739	0.492852	-5.02664	4.99161e-07	4.44588e-06
ENSG00000168824	NSG1	129.535	1.34733	0.268055	5.02631	5.00013e-07	4.45101e-06
ENSG00000115325	DOK1	299.75	-1.19272	0.237413	-5.02381	5.06566e-07	4.50684e-06
ENSG00000129450	SIGLEC9	501.404	-1.03911	0.207028	-5.01918	5.18929e-07	4.60915e-06
ENSG00000176105	YES1	164.291	1.12219	0.223924	5.01149	5.40111e-07	4.78934e-06
ENSG00000112290	WASF1	59.5726	-1.09204	0.21795	-5.01052	5.42838e-07	4.81087e-06
ENSG00000003436	TFPI	13.3657	-1.92269	0.384472	-5.00086	5.70749e-07	5.01285e-06
ENSG00000104918	RETN	947.142	-2.61207	0.522441	-4.99973	5.74106e-07	5.03512e-06
ENSG00000135069	PSAT1	58.3017	-1.09716	0.219495	-4.99856	5.77607e-07	5.06306e-06
ENSG00000249931	GOLGA8K	8.17833	-1.71947	0.344047	-4.99777	5.79966e-07	5.07819e-06
ENSG00000138778	CENPE	88.4615	-1.34006	0.268222	-4.99607	5.85092e-07	5.11469e-06
ENSG00000111291	GPRC5D	35.4138	-1.83052	0.36667	-4.99228	5.96708e-07	5.21339e-06
ENSG00000140284	SLC27A2	38.0346	-1.31923	0.264298	-4.99146	5.99251e-07	5.23242e-06
ENSG00000121807	CCR2	405.193	-1.4387	0.288343	-4.98955	6.05206e-07	5.27615e-06
ENSG00000143476	DTL	75.7208	-1.55367	0.311416	-4.98904	6.06804e-07	5.2872e-06
ENSG00000169607	CKAP2L	49.4267	-1.766	0.354211	-4.98572	6.17311e-07	5.36709e-06
ENSG00000137812	KNL1	101.288	-1.33235	0.267293	-4.9846	6.20889e-07	5.39235e-06
ENSG00000174123	TLR10	151.922	-1.33016	0.267146	-4.97913	6.38704e-07	5.5321e-06
ENSG00000130294	KIF1A	4.62683	3.28201	0.659808	4.97419	6.55194e-07	5.65356e-06
ENSG00000137501	SYTL2	348.389	1.01298	0.203646	4.9742	6.55161e-07	5.65356e-06
ENSG00000163154	TNFAIP8L2	105.761	-1.61079	0.324035	-4.97105	6.65921e-07	5.73378e-06
ENSG00000177602	HASPIN	24.0052	-1.39679	0.28098	-4.97111	6.65696e-07	5.73378e-06
ENSG00000130045	NXNL2	1.63824	-3.43068	0.690156	-4.97087	6.66541e-07	5.73604e-06
ENSG00000197465	GYPE	12.5951	-2.44097	0.491143	-4.96999	6.69559e-07	5.75888e-06
ENSG00000197753	LHFPL5	164.849	-1.40686	0.283076	-4.96989	6.69913e-07	5.75888e-06
ENSG00000157985	AGAP1	107.903	1.15073	0.231571	4.96921	6.72278e-07	5.77612e-06
ENSG00000124243	BCAS4	136.02	1.08743	0.219073	4.96378	6.91326e-07	5.92075e-06
ENSG00000187808	SOWAHD	37.2212	-1.60981	0.324427	-4.96201	6.97658e-07	5.96861e-06
ENSG00000017483	SLC38A5	424.011	-1.34823	0.271995	-4.95682	7.16568e-07	6.12059e-06
ENSG00000188157	AGRN	297.943	1.37127	0.276682	4.9561	7.19217e-07	6.13995e-06
ENSG00000172159	FRMD3	179.614	-1.0383	0.209809	-4.94877	7.46825e-07	6.35534e-06
ENSG00000170298	LGALS9B	46.2481	2.0672	0.417948	4.94608	7.57216e-07	6.42672e-06
ENSG00000122952	ZWINT	124.684	-1.41787	0.286842	-4.94304	7.6915e-07	6.50049e-06
ENSG00000072682	P4HA2	26.451	-1.23022	0.248984	-4.94095	7.77448e-07	6.56717e-06
ENSG00000137393	RNF144B	1054.15	-1.21594	0.246295	-4.93691	7.9369e-07	6.68676e-06
ENSG00000103876	FAH	168.022	-1.04241	0.211216	-4.93525	8.00479e-07	6.7308e-06
ENSG00000066279	ASPM	131.869	-1.61023	0.326293	-4.93491	8.01889e-07	6.73813e-06
ENSG00000179933	C14orf119	127.485	-1.14149	0.231324	-4.93461	8.03097e-07	6.74476e-06
ENSG00000038427	VCAN	14609.9	-1.16457	0.236026	-4.93409	8.05263e-07	6.7594e-06
ENSG00000132465	JCHAIN	5091.9	-1.66904	0.338274	-4.93398	8.05722e-07	6.75972e-06
ENSG00000105699	LSR	299.263	1.00812	0.204669	4.92563	8.40871e-07	7.01616e-06
ENSG00000186174	BCL9L	1688.36	1.04126	0.211455	4.92424	8.46885e-07	7.05708e-06
ENSG00000109805	NCAPG	98.0909	-1.39566	0.283758	-4.91848	8.72184e-07	7.25384e-06
ENSG00000128739	SNRPN	74.7958	1.09641	0.222918	4.91845	8.72306e-07	7.25384e-06
ENSG00000277224	HIST1H2BF	12.9043	-1.45428	0.295714	-4.91786	8.74932e-07	7.26815e-06
ENSG00000088986	DYNLL1	540.38	-1.13776	0.231432	-4.91616	8.82578e-07	7.31743e-06
ENSG00000185101	ANO9	1020.77	1.05013	0.213608	4.91614	8.8269e-07	7.31743e-06
ENSG00000172116	CD8B	532.394	1.29291	0.263025	4.91551	8.85497e-07	7.33691e-06
ENSG00000283597	FAM169B	2.82379	-2.67611	0.544494	-4.91487	8.88416e-07	7.3573e-06
ENSG00000186231	KLHL32	11.9691	1.30097	0.264865	4.91181	9.02372e-07	7.46517e-06
ENSG00000092853	CLSPN	117.663	-1.38974	0.283054	-4.90981	9.11666e-07	7.5166e-06
ENSG00000136425	CIB2	11.277	1.20201	0.244832	4.90951	9.13029e-07	7.52229e-06
ENSG00000180537	RNF182	8.70437	-2.87603	0.58596	-4.90824	9.18988e-07	7.5675e-06
ENSG00000157017	GHRL	40.2492	-1.03159	0.210321	-4.90486	9.3494e-07	7.67914e-06
ENSG00000162399	BSND	3.84084	-3.18781	0.650017	-4.90419	9.38151e-07	7.69818e-06
ENSG00000111666	CHPT1	682.924	-1.15155	0.234915	-4.90199	9.48712e-07	7.77237e-06
ENSG00000143452	HORMAD1	36.4032	-1.10935	0.226423	-4.89945	9.61041e-07	7.86091e-06
ENSG00000245848	CEBPA	218.091	-1.23086	0.251414	-4.89573	9.7942e-07	7.99943e-06
ENSG00000137869	CYP19A1	10.1892	-3.81468	0.779411	-4.89431	9.86489e-07	8.04487e-06
ENSG00000213658	LAT	77.7777	1.02131	0.208678	4.8942	9.87047e-07	8.04533e-06
ENSG00000206557	TRIM71	14.5439	-1.68906	0.34514	-4.89384	9.88864e-07	8.05605e-06
ENSG00000136982	DSCC1	26.4572	-1.16865	0.238911	-4.89155	1.00043e-06	8.13786e-06
ENSG00000121211	MND1	14.3316	-1.46675	0.300053	-4.88829	1.01714e-06	8.26388e-06
ENSG00000130584	ZBTB46	57.179	1.20259	0.246243	4.88374	1.04091e-06	8.42867e-06
ENSG00000187323	DCC	3.78262	-3.69197	0.757074	-4.87664	1.0791e-06	8.71596e-06
ENSG00000185201	IFITM2	5431.6	-1.3547	0.277815	-4.87626	1.08114e-06	8.72805e-06
ENSG00000051180	RAD51	49.9912	-1.11687	0.229168	-4.87359	1.0959e-06	8.82941e-06
ENSG00000197093	GAL3ST4	126.477	1.14502	0.235282	4.86658	1.13543e-06	9.1022e-06
ENSG00000070729	CNGB1	5.16344	-2.82779	0.58121	-4.86536	1.14249e-06	9.14253e-06
ENSG00000166896	ATP23	75.0355	-1.06452	0.218933	-4.86233	1.16012e-06	9.2723e-06
ENSG00000137941	TTLL7	25.8822	-1.07698	0.221583	-4.8604	1.1715e-06	9.35395e-06
ENSG00000185630	PBX1	94.7872	-1.79895	0.370233	-4.85896	1.18005e-06	9.4175e-06
ENSG00000054793	ATP9A	150.227	-1.11427	0.229408	-4.85715	1.19089e-06	9.49113e-06
ENSG00000142627	EPHA2	12.8257	1.8532	0.381555	4.85698	1.19193e-06	9.49339e-06
ENSG00000165061	ZMAT4	8.91011	2.34271	0.48262	4.85415	1.20904e-06	9.6154e-06
ENSG00000130005	GAMT	63.5899	1.10621	0.227923	4.85344	1.21339e-06	9.6404e-06
ENSG00000285476	AC139491.7	86.5981	1.5679	0.323142	4.85205	1.22194e-06	9.70353e-06
ENSG00000106624	AEBP1	118.921	1.13842	0.234824	4.84795	1.24745e-06	9.88481e-06
ENSG00000105289	TJP3	58.2627	1.23171	0.254105	4.84725	1.25186e-06	9.91169e-06
ENSG00000136153	LMO7	178.667	1.04071	0.214801	4.845	1.26609e-06	1.00144e-05
ENSG00000106772	PRUNE2	57.3328	-1.45884	0.301206	-4.84331	1.27691e-06	1.00792e-05
ENSG00000198826	ARHGAP11A	138.372	-1.09921	0.226947	-4.84347	1.27591e-06	1.00792e-05
ENSG00000115604	IL18R1	558.303	-1.27025	0.262448	-4.84001	1.29834e-06	1.02292e-05
ENSG00000079215	SLC1A3	53.8758	-1.75589	0.363172	-4.83486	1.33236e-06	1.04715e-05
ENSG00000175643	RMI2	39.5753	-1.18874	0.245919	-4.83385	1.3392e-06	1.05201e-05
ENSG00000178342	KCNG2	10.0766	-1.84755	0.382415	-4.83126	1.35672e-06	1.06421e-05
ENSG00000120262	CCDC170	48.1174	-1.08441	0.224468	-4.83102	1.35836e-06	1.06498e-05
ENSG00000154330	PGM5	21.65	-1.76844	0.366141	-4.82993	1.36579e-06	1.06973e-05
ENSG00000131747	TOP2A	313.619	-1.46373	0.303086	-4.82941	1.36936e-06	1.07111e-05
ENSG00000198673	TAFA2	97.5936	-1.10235	0.228543	-4.82341	1.41125e-06	1.10213e-05
ENSG00000163739	CXCL1	364.264	-1.54551	0.320544	-4.82152	1.42469e-06	1.11198e-05
ENSG00000182324	KCNJ14	28.9064	1.08047	0.224481	4.81319	1.48539e-06	1.15442e-05
ENSG00000148450	MSRB2	143.76	-1.0745	0.223522	-4.80715	1.53097e-06	1.18582e-05
ENSG00000198753	PLXNB3	25.8696	-1.50436	0.31304	-4.80565	1.54253e-06	1.19304e-05
ENSG00000157150	TIMP4	4.03266	-4.1247	0.858774	-4.80301	1.56301e-06	1.20656e-05
ENSG00000114270	COL7A1	53.4302	-1.07338	0.223753	-4.79717	1.60924e-06	1.23986e-05
ENSG00000184613	NELL2	638.118	1.67137	0.348516	4.79568	1.62123e-06	1.2473e-05
ENSG00000048462	TNFRSF17	116.694	-1.80312	0.376375	-4.79076	1.6615e-06	1.27461e-05
ENSG00000066405	CLDN18	3.68496	-3.50835	0.732399	-4.79022	1.66595e-06	1.27619e-05
ENSG00000164850	GPER1	56.2949	-1.8993	0.396523	-4.78989	1.66869e-06	1.27769e-05
ENSG00000089169	RPH3A	233.984	-1.61931	0.338118	-4.78919	1.67456e-06	1.28034e-05
ENSG00000111249	CUX2	9.66613	1.31548	0.274842	4.78631	1.69874e-06	1.29513e-05
ENSG00000196549	MME	990.518	-1.72614	0.360993	-4.78165	1.73866e-06	1.32368e-05
ENSG00000127561	SYNGR3	38.2139	1.3045	0.272843	4.78114	1.74304e-06	1.32638e-05
ENSG00000144642	RBMS3	3.20706	1.98578	0.41536	4.78086	1.74543e-06	1.32757e-05
ENSG00000164045	CDC25A	59.8643	-1.52113	0.318544	-4.77526	1.79471e-06	1.36054e-05
ENSG00000239732	TLR9	9.15752	-1.42157	0.297761	-4.77419	1.80434e-06	1.36655e-05
ENSG00000186910	SERPINA11	3.15765	-3.13681	0.657156	-4.7733	1.81228e-06	1.37127e-05
ENSG00000152952	PLOD2	15.1547	-1.82213	0.381769	-4.77285	1.81633e-06	1.37368e-05
ENSG00000143847	PPFIA4	76.6646	-1.6633	0.348712	-4.76983	1.84381e-06	1.39053e-05
ENSG00000115107	STEAP3	78.7644	-1.07499	0.225503	-4.76709	1.86903e-06	1.40757e-05
ENSG00000128536	CDHR3	66.2339	1.08181	0.227035	4.76494	1.88908e-06	1.41969e-05
ENSG00000095397	WHRN	136.979	1.14679	0.241022	4.75804	1.95483e-06	1.46189e-05
ENSG00000166592	RRAD	49.1168	1.55247	0.326426	4.75597	1.97497e-06	1.47489e-05
ENSG00000182272	B4GALNT4	12.518	1.42501	0.299693	4.75491	1.98537e-06	1.48196e-05
ENSG00000167769	ACER1	11.7179	1.5098	0.317583	4.75402	1.9941e-06	1.4867e-05
ENSG00000118473	SGIP1	8.69348	-2.30477	0.484857	-4.75351	1.99913e-06	1.48946e-05
ENSG00000165304	MELK	51.1899	-1.36486	0.287225	-4.75188	2.01532e-06	1.50013e-05
ENSG00000144671	SLC22A14	3.43717	-2.25578	0.475673	-4.74229	2.1132e-06	1.569e-05
ENSG00000198780	FAM169A	107.883	1.16876	0.246714	4.73731	2.16571e-06	1.60389e-05
ENSG00000196584	XRCC2	36.6161	-1.09913	0.232043	-4.73677	2.17152e-06	1.60745e-05
ENSG00000151726	ACSL1	9349.2	-1.29384	0.273352	-4.73323	2.2097e-06	1.63269e-05
ENSG00000188869	TMC3	9.67416	-1.41889	0.299883	-4.73146	2.22906e-06	1.64548e-05
ENSG00000183054	RGPD6	7.29308	1.55386	0.328465	4.73067	2.23779e-06	1.65041e-05
ENSG00000180815	MAP3K15	11.6916	-1.65979	0.350968	-4.72919	2.25417e-06	1.66172e-05
ENSG00000128512	DOCK4	151.053	-1.42863	0.302286	-4.72609	2.28884e-06	1.68419e-05
ENSG00000127412	TRPV5	5.17706	-1.71845	0.363663	-4.72538	2.29688e-06	1.68928e-05
ENSG00000241399	CD302	253.573	-1.09054	0.230802	-4.725	2.30117e-06	1.69093e-05
ENSG00000125657	TNFSF9	63.1028	1.27696	0.270559	4.7197	2.36194e-06	1.73241e-05
ENSG00000187837	HIST1H1C	874.943	-1.47586	0.312766	-4.71875	2.37296e-06	1.73812e-05
ENSG00000177575	CD163	3186.3	-1.69121	0.358409	-4.71865	2.37419e-06	1.73822e-05
ENSG00000100234	TIMP3	5.17784	-2.72084	0.577157	-4.71421	2.42649e-06	1.77217e-05
ENSG00000143162	CREG1	1667.62	-1.02875	0.218225	-4.71415	2.42719e-06	1.77217e-05
ENSG00000140986	RPL3L	2.66159	-2.63545	0.55916	-4.71324	2.43812e-06	1.77934e-05
ENSG00000165914	TTC7B	116.189	-1.08066	0.229825	-4.70212	2.57475e-06	1.86632e-05
ENSG00000134571	MYBPC3	254.045	-1.15156	0.24505	-4.69928	2.61081e-06	1.8889e-05
ENSG00000148926	ADM	1047.49	-1.54232	0.328196	-4.69938	2.60956e-06	1.8889e-05
ENSG00000101438	SLC32A1	2.61827	3.19914	0.680874	4.69858	2.6198e-06	1.89384e-05
ENSG00000100228	RAB36	39.2541	-1.34842	0.287022	-4.69797	2.62755e-06	1.89858e-05
ENSG00000145700	ANKRD31	7.01333	1.49696	0.318703	4.69705	2.63942e-06	1.90544e-05
ENSG00000180739	S1PR5	689.326	1.38959	0.295875	4.69654	2.64601e-06	1.908e-05
ENSG00000196368	NUDT11	10.699	1.26379	0.26913	4.69584	2.65509e-06	1.91245e-05
ENSG00000116675	DNAJC6	39.5401	-2.03524	0.433464	-4.6953	2.66222e-06	1.91673e-05
ENSG00000167664	TMIGD2	106.429	1.23198	0.262404	4.69495	2.66671e-06	1.9191e-05
ENSG00000178860	MSC	43.8674	1.02738	0.21886	4.69426	2.67574e-06	1.92473e-05
ENSG00000169884	WNT10B	110.606	1.17923	0.251346	4.69166	2.70999e-06	1.94675e-05
ENSG00000156475	PPP2R2B	150.23	1.10601	0.235774	4.69097	2.71917e-06	1.95166e-05
ENSG00000188487	INSC	6.38908	-2.33764	0.498736	-4.68713	2.77068e-06	1.98223e-05
ENSG00000144712	CAND2	15.0187	1.17636	0.251125	4.68437	2.80819e-06	2.00206e-05
ENSG00000128311	TST	137.736	-1.22985	0.262685	-4.68186	2.84283e-06	2.02226e-05
ENSG00000198576	ARC	9.16835	1.57706	0.336943	4.68049	2.86192e-06	2.03493e-05
ENSG00000198959	TGM2	88.723	-1.61954	0.346229	-4.67765	2.90177e-06	2.05735e-05
ENSG00000177807	KCNJ10	2.65924	2.02693	0.43353	4.6754	2.93378e-06	2.07225e-05
ENSG00000174738	NR1D2	1212.43	1.05661	0.22609	4.67337	2.96294e-06	2.09192e-05
ENSG00000158373	HIST1H2BD	135.548	-1.49363	0.31966	-4.67256	2.97468e-06	2.09837e-05
ENSG00000186854	TRABD2A	846.384	1.33296	0.285299	4.67216	2.98051e-06	2.10156e-05
ENSG00000135426	TESPA1	865.985	1.08167	0.2317	4.6684	3.03549e-06	2.13282e-05
ENSG00000130751	NPAS1	13.0256	1.46207	0.313299	4.6667	3.06075e-06	2.14775e-05
ENSG00000119636	BBOF1	36.2628	-1.66473	0.356737	-4.66656	3.06292e-06	2.14833e-05
ENSG00000205038	PKHD1L1	90.9439	-1.379	0.295622	-4.66473	3.0902e-06	2.16557e-05
ENSG00000108679	LGALS3BP	736.159	1.40056	0.300453	4.6615	3.13911e-06	2.19505e-05
ENSG00000100505	TRIM9	18.8994	-1.31304	0.281687	-4.66133	3.14165e-06	2.19587e-05
ENSG00000164949	GEM	27.668	2.0004	0.429169	4.66109	3.14542e-06	2.19754e-05
ENSG00000214050	FBXO16	1.43026	-2.71117	0.582798	-4.65199	3.28751e-06	2.28785e-05
ENSG00000122641	INHBA	184.562	-2.07069	0.445182	-4.65132	3.29814e-06	2.29226e-05
ENSG00000141034	GID4	157.178	-1.0897	0.234277	-4.65133	3.29801e-06	2.29226e-05
ENSG00000183691	NOG	29.1578	2.25967	0.485929	4.6502	3.31617e-06	2.3038e-05
ENSG00000130545	CRB3	10.0371	1.22081	0.262596	4.649	3.33547e-06	2.31085e-05
ENSG00000175489	LRRC25	1920.81	-1.0596	0.228126	-4.64481	3.40395e-06	2.35154e-05
ENSG00000085563	ABCB1	185.551	1.02306	0.220371	4.64245	3.44298e-06	2.37543e-05
ENSG00000085465	OVGP1	101.341	1.06464	0.22963	4.63631	3.54678e-06	2.43449e-05
ENSG00000073861	TBX21	715.818	1.1404	0.246254	4.63099	3.63917e-06	2.49257e-05
ENSG00000165507	DEPP1	25.2857	-1.45755	0.314935	-4.6281	3.69036e-06	2.52439e-05
ENSG00000189283	FHIT	206.118	1.54429	0.333765	4.62688	3.71215e-06	2.53714e-05
ENSG00000102678	FGF9	16.0651	1.41418	0.305948	4.62229	3.7952e-06	2.58728e-05
ENSG00000189068	VSTM1	371.401	-1.63366	0.353658	-4.61933	3.84986e-06	2.62232e-05
ENSG00000086717	PPEF1	12.0481	-1.74833	0.378656	-4.6172	3.88946e-06	2.64592e-05
ENSG00000074276	CDHR2	35.4528	-1.1847	0.256667	-4.61571	3.91756e-06	2.65985e-05
ENSG00000198336	MYL4	148.463	-3.01057	0.6524	-4.61461	3.9383e-06	2.67009e-05
ENSG00000187116	LILRA5	1273.54	-1.362	0.295302	-4.61222	3.98396e-06	2.69876e-05
ENSG00000256223	ZNF10	114.188	1.00991	0.21909	4.60957	4.03499e-06	2.73103e-05
ENSG00000087903	RFX2	392.174	-1.16194	0.252325	-4.60493	4.12602e-06	2.78324e-05
ENSG00000178752	ERFE	16.8272	-2.46259	0.535093	-4.60218	4.18098e-06	2.81913e-05
ENSG00000174326	SLC16A11	15.7517	1.42035	0.308854	4.59878	4.24982e-06	2.85954e-05
ENSG00000188582	PAQR9	3.25986	-4.53141	0.985674	-4.59727	4.28064e-06	2.87786e-05
ENSG00000144395	CCDC150	22.19	-1.297	0.282188	-4.59621	4.30245e-06	2.8892e-05
ENSG00000187513	GJA4	2.67302	-2.46041	0.535633	-4.59347	4.35934e-06	2.9222e-05
ENSG00000078589	P2RY10	442.095	1.04709	0.228077	4.59096	4.41216e-06	2.9539e-05
ENSG00000073792	IGF2BP2	190.511	-1.10722	0.241506	-4.58467	4.54703e-06	3.02526e-05
ENSG00000233608	TWIST2	5.79244	-2.69599	0.588349	-4.58229	4.59905e-06	3.05606e-05
ENSG00000197632	SERPINB2	154.361	-1.80519	0.394002	-4.58168	4.61251e-06	3.06305e-05
ENSG00000117266	CDK18	48.3632	1.01973	0.222999	4.57282	4.81209e-06	3.17838e-05
ENSG00000005513	SOX8	15.8044	1.43714	0.314395	4.57112	4.85134e-06	3.19774e-05
ENSG00000164626	KCNK5	50.8374	-1.37036	0.299789	-4.57108	4.85212e-06	3.19774e-05
ENSG00000163053	SLC16A14	22.7664	-1.46042	0.319867	-4.56571	4.97818e-06	3.27141e-05
ENSG00000166289	PLEKHF1	184.446	1.07812	0.23614	4.56559	4.98101e-06	3.27193e-05
ENSG00000107262	BAG1	1566.56	-1.26559	0.277539	-4.56006	5.11386e-06	3.34822e-05
ENSG00000099889	ARVCF	98.0065	1.18746	0.260427	4.55965	5.12379e-06	3.35336e-05
ENSG00000103175	WFDC1	7.52786	-3.75371	0.823913	-4.55595	5.21494e-06	3.40423e-05
ENSG00000118402	ELOVL4	13.6383	1.56605	0.343795	4.5552	5.23361e-06	3.41408e-05
ENSG00000101665	SMAD7	718.947	1.02853	0.225896	4.55313	5.28544e-06	3.4409e-05
ENSG00000167552	TUBA1A	4269.46	-1.04336	0.22955	-4.54527	5.48654e-06	3.55307e-05
ENSG00000150687	PRSS23	213.439	1.25189	0.275867	4.53801	5.67877e-06	3.66867e-05
ENSG00000183570	PCBP3	45.017	-1.07797	0.237795	-4.53319	5.80982e-06	3.75031e-05
ENSG00000180535	BHLHA15	31.493	-1.27721	0.281906	-4.53063	5.88083e-06	3.79157e-05
ENSG00000184985	SORCS2	36.2401	-1.35683	0.299723	-4.52696	5.98384e-06	3.8518e-05
ENSG00000185909	KLHDC8B	104.911	-1.17412	0.259426	-4.52584	6.01566e-06	3.87012e-05
ENSG00000216588	IGSF23	1.23115	-3.407	0.752798	-4.52579	6.01713e-06	3.87012e-05
ENSG00000174807	CD248	30.681	1.92214	0.424754	4.5253	6.03101e-06	3.87439e-05
ENSG00000172867	KRT2	3.67979	1.54842	0.342371	4.52262	6.1078e-06	3.91744e-05
ENSG00000153563	CD8A	1885.61	1.05015	0.232217	4.52229	6.11741e-06	3.92204e-05
ENSG00000126217	MCF2L	115.619	1.05111	0.232505	4.52083	6.1598e-06	3.94606e-05
ENSG00000188060	RAB42	1.85498	-2.41336	0.534209	-4.51763	6.2537e-06	4.00142e-05
ENSG00000142549	IGLON5	7.83669	1.52037	0.33661	4.51671	6.28074e-06	4.01392e-05
ENSG00000107130	NCS1	14.7229	1.65684	0.367161	4.51256	6.40509e-06	4.082e-05
ENSG00000157152	SYN2	16.1062	-1.74404	0.386668	-4.51044	6.46918e-06	4.11958e-05
ENSG00000198722	UNC13B	39.1117	-1.04906	0.232607	-4.50999	6.48308e-06	4.12679e-05
ENSG00000114124	GRK7	7.14508	1.21543	0.269668	4.50714	6.57069e-06	4.17924e-05
ENSG00000112486	CCR6	42.141	1.36668	0.303734	4.49959	6.80845e-06	4.30996e-05
ENSG00000151952	TMEM132D	16.8752	-1.62388	0.360977	-4.49856	6.84151e-06	4.32747e-05
ENSG00000168061	SAC3D1	45.2813	-1.26794	0.281887	-4.49804	6.8583e-06	4.33467e-05
ENSG00000113088	GZMK	58.4692	1.14869	0.255513	4.49562	6.93673e-06	4.38079e-05
ENSG00000166920	C15orf48	18.5259	1.29105	0.287301	4.49373	6.99868e-06	4.4147e-05
ENSG00000136867	SLC31A2	42.0988	-1.18268	0.263196	-4.49353	7.00514e-06	4.41704e-05
ENSG00000069702	TGFBR3	874.421	1.23395	0.27467	4.49248	7.03985e-06	4.4337e-05
ENSG00000130844	ZNF331	1473.76	1.51533	0.337448	4.49056	7.10356e-06	4.46856e-05
ENSG00000154358	OBSCN	906.168	1.28437	0.286515	4.48272	7.36976e-06	4.62152e-05
ENSG00000170476	MZB1	1033.56	-1.35695	0.302802	-4.48132	7.41818e-06	4.64824e-05
ENSG00000175003	SLC22A1	35.714	-1.36737	0.305149	-4.48099	7.42966e-06	4.6518e-05
ENSG00000115602	IL1RL1	111.188	-1.47171	0.328782	-4.47623	7.59715e-06	4.74371e-05
ENSG00000167037	SGSM1	45.2297	1.16179	0.259588	4.47553	7.62215e-06	4.75377e-05
ENSG00000100218	RSPH14	6.19901	-1.83502	0.410125	-4.4743	7.66635e-06	4.77391e-05
ENSG00000121152	NCAPH	103.788	-1.09577	0.244944	-4.47356	7.69273e-06	4.78291e-05
ENSG00000150337	FCGR1A	447.357	-1.45754	0.325866	-4.47283	7.71919e-06	4.79564e-05
ENSG00000124785	NRN1	12.939	-1.8513	0.414159	-4.47002	7.82127e-06	4.85154e-05
ENSG00000175938	ORAI3	79.2486	-1.10076	0.246249	-4.47009	7.81871e-06	4.85154e-05
ENSG00000164023	SGMS2	287.102	-1.04357	0.233652	-4.46634	7.95677e-06	4.92417e-05
ENSG00000135476	ESPL1	134.004	-1.11865	0.250486	-4.4659	7.97325e-06	4.93247e-05
ENSG00000127530	OR7C1	8.06403	-1.56194	0.349763	-4.46571	7.98054e-06	4.93495e-05
ENSG00000142233	NTN5	21.7818	1.42321	0.318991	4.46159	8.13531e-06	5.01889e-05
ENSG00000099958	DERL3	80.8801	-1.37586	0.308426	-4.4609	8.16155e-06	5.02956e-05
ENSG00000198932	GPRASP1	672.419	1.36569	0.306416	4.45698	8.31236e-06	5.11464e-05
ENSG00000204219	TCEA3	93.0813	1.22696	0.275307	4.45668	8.32379e-06	5.11774e-05
ENSG00000162062	TEDC2	13.8085	-1.16806	0.262258	-4.45385	8.43443e-06	5.18179e-05
ENSG00000049323	LTBP1	125.177	-1.3813	0.310201	-4.45293	8.47082e-06	5.20216e-05
ENSG00000104892	KLC3	16.343	-3.17413	0.713978	-4.4457	8.76049e-06	5.35953e-05
ENSG00000138722	MMRN1	71.331	-1.60467	0.361308	-4.44128	8.94258e-06	5.46052e-05
ENSG00000112742	TTK	47.3865	-1.30797	0.294618	-4.43954	9.01524e-06	5.49652e-05
ENSG00000196159	FAT4	13.8731	1.69708	0.38226	4.4396	9.01283e-06	5.49652e-05
ENSG00000267795	SMIM22	3.37378	-1.99736	0.449938	-4.4392	9.02954e-06	5.50315e-05
ENSG00000171817	ZNF540	30.6586	1.25854	0.283619	4.43744	9.10368e-06	5.54202e-05
ENSG00000163879	DNALI1	3.25362	1.42956	0.322418	4.43387	9.25567e-06	5.62174e-05
ENSG00000242114	MTFP1	11.7847	1.3265	0.299443	4.42991	9.4272e-06	5.70863e-05
ENSG00000179750	APOBEC3B	47.3569	-1.88086	0.424901	-4.42659	9.57337e-06	5.78404e-05
ENSG00000283361	CFAP97D2	37.5873	1.53315	0.346348	4.42663	9.57179e-06	5.78404e-05
ENSG00000138061	CYP1B1	882.868	-1.40386	0.317355	-4.42361	9.70634e-06	5.84896e-05
ENSG00000105205	CLC	637.073	-1.388	0.313855	-4.42243	9.75954e-06	5.87881e-05
ENSG00000181778	TMEM252	2.54825	-2.35852	0.533536	-4.42054	9.84547e-06	5.9239e-05
ENSG00000179593	ALOX15B	31.1528	-2.17051	0.491306	-4.41784	9.96923e-06	5.98714e-05
ENSG00000054598	FOXC1	20.5651	-1.71531	0.389147	-4.40788	1.0439e-05	6.23531e-05
ENSG00000196169	KIF19	53.716	1.18809	0.269541	4.40784	1.04408e-05	6.23531e-05
ENSG00000110777	POU2AF1	658.988	-1.07165	0.243363	-4.40349	1.06525e-05	6.33819e-05
ENSG00000074590	NUAK1	38.8739	1.58826	0.360836	4.4016	1.07456e-05	6.38883e-05
ENSG00000128602	SMO	6.04171	1.25295	0.28484	4.39877	1.08868e-05	6.45598e-05
ENSG00000164877	MICALL2	143.761	-1.08316	0.246365	-4.39656	1.09979e-05	6.51465e-05
ENSG00000106025	TSPAN12	1.45066	-2.67293	0.608339	-4.39382	1.11377e-05	6.58926e-05
ENSG00000182107	TMEM30B	56.2492	1.38829	0.315973	4.39369	1.11444e-05	6.58926e-05
ENSG00000099804	CDC34	710.501	-1.25076	0.284883	-4.39043	1.13125e-05	6.6862e-05
ENSG00000142910	TINAGL1	3.06814	2.36589	0.539172	4.38801	1.14393e-05	6.75121e-05
ENSG00000117724	CENPF	197.953	-1.2805	0.292103	-4.38375	1.16655e-05	6.87204e-05
ENSG00000213214	ARHGEF35	10.9476	-1.23581	0.282087	-4.38095	1.1816e-05	6.94544e-05
ENSG00000163421	PROK2	969.569	-1.55039	0.353975	-4.37995	1.18707e-05	6.97299e-05
ENSG00000169918	OTUD7A	32.3616	1.34329	0.306794	4.37846	1.19521e-05	7.01256e-05
ENSG00000162747	FCGR3B	4680.58	-1.6452	0.375908	-4.37661	1.2054e-05	7.06975e-05
ENSG00000177685	CRACR2B	170.861	-1.26809	0.289848	-4.37501	1.21425e-05	7.11387e-05
ENSG00000122733	PHF24	7.17691	-1.81966	0.416153	-4.37256	1.22796e-05	7.1811e-05
ENSG00000143479	DYRK3	31.5085	-1.48963	0.340876	-4.37001	1.2424e-05	7.25756e-05
ENSG00000221866	PLXNA4	45.891	1.19696	0.273926	4.36967	1.24436e-05	7.26377e-05
ENSG00000132561	MATN2	38.1302	-1.59623	0.365506	-4.36717	1.25866e-05	7.33654e-05
ENSG00000110077	MS4A6A	2165.8	-1.05431	0.241507	-4.36553	1.26813e-05	7.3837e-05
ENSG00000189060	H1F0	1597.46	-1.13098	0.259451	-4.35911	1.30591e-05	7.55701e-05
ENSG00000166707	ZCCHC18	41.0047	1.09562	0.251502	4.35631	1.32276e-05	7.64351e-05
ENSG00000173930	SLCO4C1	342.128	-1.04565	0.240067	-4.35565	1.32674e-05	7.65826e-05
ENSG00000173114	LRRN3	41.8537	2.05137	0.471406	4.3516	1.35145e-05	7.78685e-05
ENSG00000100346	CACNA1I	584.132	1.16506	0.267846	4.34972	1.36313e-05	7.84852e-05
ENSG00000198723	TEX45	106.531	1.26985	0.291985	4.34901	1.36752e-05	7.86812e-05
ENSG00000101230	ISM1	15.275	1.32227	0.304293	4.34538	1.39034e-05	7.99085e-05
ENSG00000062524	LTK	286.511	1.11249	0.256242	4.34158	1.41464e-05	8.11309e-05
ENSG00000151640	DPYSL4	14.5706	1.05232	0.242502	4.33942	1.42862e-05	8.17864e-05
ENSG00000180071	ANKRD18A	45.6649	-1.55428	0.35822	-4.33889	1.43202e-05	8.19222e-05
ENSG00000153823	PID1	255.202	1.37079	0.315977	4.33826	1.43614e-05	8.21289e-05
ENSG00000070087	PFN2	31.2751	1.15016	0.265329	4.33484	1.45866e-05	8.3298e-05
ENSG00000152495	CAMK4	901.819	1.21559	0.280451	4.3344	1.46161e-05	8.34184e-05
ENSG00000166033	HTRA1	33.111	-1.85118	0.427297	-4.3323	1.47558e-05	8.41144e-05
ENSG00000213023	SYT3	1.76059	2.60944	0.602387	4.33184	1.47872e-05	8.42585e-05
ENSG00000169744	LDB2	6.24063	1.50629	0.347949	4.32906	1.49747e-05	8.51805e-05
ENSG00000217555	CKLF	14.0549	-1.0669	0.246598	-4.32648	1.51512e-05	8.60014e-05
ENSG00000198435	NRARP	39.8997	1.54536	0.357196	4.32637	1.51584e-05	8.60119e-05
ENSG00000181754	AMIGO1	125.429	1.27989	0.295875	4.32578	1.5199e-05	8.61206e-05
ENSG00000111275	ALDH2	1226.57	-1.06015	0.245306	-4.32176	1.54787e-05	8.75197e-05
ENSG00000177283	FZD8	8.35616	1.14551	0.265252	4.31856	1.57051e-05	8.85502e-05
ENSG00000165409	TSHR	27.7858	-1.43913	0.333287	-4.31799	1.57456e-05	8.87342e-05
ENSG00000166428	PLD4	208.448	1.39443	0.322941	4.31791	1.57514e-05	8.87342e-05
ENSG00000171502	COL24A1	38.9484	-1.39619	0.323351	-4.31787	1.57543e-05	8.87342e-05
ENSG00000143167	GPA33	77.1315	1.06965	0.24795	4.31398	1.60341e-05	9.01716e-05
ENSG00000164105	SAP30	150.356	-1.53814	0.356854	-4.31029	1.63042e-05	9.14142e-05
ENSG00000197540	GZMM	598.763	1.07442	0.249361	4.30867	1.64236e-05	9.20191e-05
ENSG00000124875	CXCL6	15.7817	-1.48736	0.345399	-4.30621	1.66076e-05	9.29525e-05
ENSG00000170231	FABP6	7.90625	-1.87938	0.43666	-4.30398	1.67753e-05	9.37607e-05
ENSG00000186998	EMID1	11.6134	-1.58535	0.368379	-4.30358	1.68063e-05	9.39008e-05
ENSG00000105971	CAV2	26.6943	-1.3463	0.313541	-4.29384	1.75609e-05	9.7641e-05
ENSG00000174371	EXO1	48.6405	-1.3767	0.320644	-4.29353	1.75853e-05	9.7709e-05
ENSG00000159208	CIART	12.0737	1.17687	0.274229	4.29157	1.77414e-05	9.85082e-05
ENSG00000007264	MATK	699.397	1.0665	0.248776	4.28699	1.81109e-05	0.000100282
ENSG00000106633	GCK	3.32975	1.87454	0.437722	4.28249	1.84816e-05	0.000102021
ENSG00000173258	ZNF483	121.74	1.12691	0.263378	4.2787	1.87985e-05	0.000103482
ENSG00000104267	CA2	396.007	-1.32638	0.310052	-4.27793	1.88642e-05	0.000103772
ENSG00000124102	PI3	488.91	-2.37693	0.55564	-4.27782	1.88732e-05	0.000103786
ENSG00000169994	MYO7B	172.115	-1.15577	0.270218	-4.2772	1.89261e-05	0.000104006
ENSG00000144130	NT5DC4	15.3709	-1.3434	0.314092	-4.27708	1.8936e-05	0.000104025
ENSG00000167671	UBXN6	1968.66	-1.42285	0.332807	-4.27531	1.90867e-05	0.000104638
ENSG00000203872	C6orf163	18.8676	-1.02624	0.240124	-4.27378	1.92183e-05	0.000105323
ENSG00000173334	TRIB1	5350.38	-1.05108	0.246725	-4.26012	2.04321e-05	0.000111594
ENSG00000181444	ZNF467	1002.32	-1.01737	0.238809	-4.26017	2.04267e-05	0.000111594
ENSG00000154252	GAL3ST2	31.841	1.82193	0.427843	4.2584	2.05897e-05	0.00011234
ENSG00000155265	GOLGA7B	147.774	1.09862	0.258088	4.25678	2.07394e-05	0.000113118
ENSG00000140479	PCSK6	132.021	-1.31242	0.30855	-4.2535	2.10458e-05	0.000114595
ENSG00000225940	C5orf67	6.40579	-1.91046	0.449571	-4.24952	2.14231e-05	0.000116469
ENSG00000254126	CD8B2	5.24426	1.24895	0.293907	4.24948	2.14264e-05	0.000116469
ENSG00000169291	SHE	8.13495	-1.05714	0.249227	-4.24167	2.21865e-05	0.00011991
ENSG00000169194	IL13	13.878	1.11769	0.263733	4.23798	2.25544e-05	0.000121816
ENSG00000123119	NECAB1	13.4523	-1.4508	0.342506	-4.23584	2.27698e-05	0.000122814
ENSG00000117834	SLC5A9	14.9494	-1.17268	0.277005	-4.23342	2.30165e-05	0.00012398
ENSG00000187862	TTC24	79.1772	1.16791	0.27587	4.23354	2.30046e-05	0.00012398
ENSG00000141469	SLC14A1	352.388	-1.51232	0.357249	-4.23324	2.30349e-05	0.000124036
ENSG00000146021	KLHL3	184.667	1.06606	0.25199	4.23057	2.33097e-05	0.000125371
ENSG00000115257	PCSK4	31.0069	1.09022	0.257797	4.22898	2.34749e-05	0.000126193
ENSG00000280670	CCDC163	28.0287	-1.23844	0.293086	-4.22553	2.38381e-05	0.000127846
ENSG00000170439	METTL7B	29.8921	-3.22688	0.763729	-4.22517	2.38766e-05	0.000128009
ENSG00000167815	PRDX2	443.757	-1.28944	0.305315	-4.2233	2.40752e-05	0.000128859
ENSG00000127423	AUNIP	16.5994	-1.15278	0.273172	-4.21999	2.44317e-05	0.000130376
ENSG00000187268	FAM9C	2.5195	-2.47602	0.586921	-4.21865	2.45765e-05	0.000131017
ENSG00000158104	HPD	12.3813	-1.32122	0.313306	-4.21703	2.47539e-05	0.000131876
ENSG00000120903	CHRNA2	15.6032	-1.05657	0.250598	-4.21619	2.48469e-05	0.000132239
ENSG00000165118	C9orf64	43.893	-1.12758	0.26749	-4.21539	2.49342e-05	0.00013266
ENSG00000214688	C10orf105	35.7862	-1.31817	0.312862	-4.21327	2.51705e-05	0.000133519
ENSG00000120915	EPHX2	181.255	1.15657	0.274684	4.21056	2.54741e-05	0.000134906
ENSG00000147138	GPR174	645.473	1.11392	0.264648	4.20906	2.56433e-05	0.000135713
ENSG00000126368	NR1D1	258.019	1.02914	0.244593	4.20756	2.58146e-05	0.000136484
ENSG00000176928	GCNT4	133.58	1.15031	0.273432	4.20694	2.58847e-05	0.000136764
ENSG00000154134	ROBO3	99.0641	1.14739	0.273125	4.20096	2.65781e-05	0.000139921
ENSG00000146005	PSD2	8.45442	1.03476	0.246464	4.19842	2.68789e-05	0.000141402
ENSG00000196914	ARHGEF12	727.461	-1.14694	0.273203	-4.19813	2.69124e-05	0.000141449
ENSG00000271447	MMP28	18.9103	1.46869	0.349949	4.19686	2.70638e-05	0.000142151
ENSG00000185480	PARPBP	29.9829	-1.05826	0.25221	-4.19597	2.71712e-05	0.000142482
ENSG00000174175	SELP	195.845	-1.23688	0.294887	-4.19442	2.73574e-05	0.000143318
ENSG00000122012	SV2C	4.82057	-1.36348	0.325126	-4.19368	2.7446e-05	0.000143736
ENSG00000127152	BCL11B	1888.47	1.13074	0.269676	4.19294	2.75362e-05	0.000144114
ENSG00000173702	MUC13	3.34237	1.89531	0.453261	4.1815	2.89592e-05	0.000150676
ENSG00000133138	TBC1D8B	14.4745	-1.06073	0.253679	-4.1814	2.89721e-05	0.000150695
ENSG00000172005	MAL	363.807	1.03758	0.248239	4.17978	2.91794e-05	0.000151576
ENSG00000143153	ATP1B1	69.536	1.1774	0.282055	4.17436	2.98827e-05	0.000154678
ENSG00000283378	CNTNAP3C	28.8879	-2.33473	0.55938	-4.17379	2.99574e-05	0.000154965
ENSG00000086289	EPDR1	16.617	-1.21407	0.291173	-4.16957	3.05172e-05	0.000157303
ENSG00000163520	FBLN2	38.3464	1.57479	0.377713	4.16928	3.05563e-05	0.000157454
ENSG00000136002	ARHGEF4	26.3067	1.32672	0.318303	4.16811	3.0714e-05	0.000158165
ENSG00000050165	DKK3	19.6251	1.60793	0.385787	4.16791	3.07409e-05	0.000158202
ENSG00000204186	ZDBF2	210.279	1.19982	0.288305	4.16162	3.15999e-05	0.000161895
ENSG00000162676	GFI1	554.729	-1.00592	0.241764	-4.16074	3.17214e-05	0.000162414
ENSG00000113319	RASGRF2	312.239	1.12832	0.271278	4.15927	3.19261e-05	0.000163358
ENSG00000132622	HSPA12B	34.831	-1.12016	0.269399	-4.15799	3.21065e-05	0.000164176
ENSG00000185304	RGPD2	35.0186	1.78231	0.428679	4.15768	3.21502e-05	0.000164347
ENSG00000149527	PLCH2	503.849	1.02806	0.247439	4.15482	3.25539e-05	0.000165933
ENSG00000165891	E2F7	49.954	-1.46986	0.354103	-4.15094	3.31106e-05	0.000168184
ENSG00000145632	PLK2	184.407	1.06864	0.257477	4.15044	3.31842e-05	0.000168452
ENSG00000165349	SLC7A3	2.63403	3.08771	0.744017	4.15005	3.32397e-05	0.00016852
ENSG00000069667	RORA	2501.37	1.08381	0.261353	4.14691	3.36987e-05	0.000170454
ENSG00000144331	ZNF385B	1.1124	-3.27775	0.790417	-4.14686	3.37062e-05	0.000170454
ENSG00000182985	CADM1	62.4864	-1.14465	0.276866	-4.13431	3.56021e-05	0.000179082
ENSG00000001617	SEMA3F	51.9072	1.80023	0.435456	4.13413	3.56306e-05	0.000179169
ENSG00000258083	OR9A4	2.62574	-3.12729	0.757383	-4.12908	3.64217e-05	0.000182747
ENSG00000132849	PATJ	274.512	1.00745	0.244052	4.12803	3.65891e-05	0.000183529
ENSG00000117519	CNN3	25.219	1.12543	0.272767	4.12596	3.69185e-05	0.000185123
ENSG00000049246	PER3	74.8964	1.01059	0.245166	4.12206	3.75504e-05	0.00018779
ENSG00000259511	UBE2Q2L	1.08345	2.59124	0.628816	4.12083	3.77518e-05	0.000188653
ENSG00000129295	LRRC6	73.3345	-1.14672	0.278612	-4.11585	3.85761e-05	0.000192285
ENSG00000138795	LEF1	1587.18	1.16232	0.282406	4.11578	3.85865e-05	0.000192285
ENSG00000151208	DLG5	94.1352	1.1065	0.269182	4.11059	3.94649e-05	0.000196035
ENSG00000037280	FLT4	80.5022	1.37471	0.334902	4.10481	4.04648e-05	0.000200338
ENSG00000087237	CETP	34.1528	-1.11966	0.272899	-4.10282	4.08147e-05	0.000201635
ENSG00000112182	BACH2	656.479	1.1502	0.280629	4.09864	4.15581e-05	0.000204753
ENSG00000111339	ART4	3.4471	-3.51821	0.858489	-4.09814	4.16487e-05	0.000205123
ENSG00000152766	ANKRD22	102.964	-1.89252	0.462226	-4.09436	4.23344e-05	0.000208117
ENSG00000080493	SLC4A4	48.498	1.02366	0.250234	4.09081	4.29872e-05	0.000211197
ENSG00000239961	LILRA4	19.5719	1.36237	0.333271	4.08788	4.35332e-05	0.000213597
ENSG00000204381	LAYN	11.7877	1.23006	0.301058	4.08578	4.39285e-05	0.000215144
ENSG00000178222	RNF212	14.3205	1.45858	0.357139	4.08408	4.42516e-05	0.000216415
ENSG00000092096	SLC22A17	65.7735	1.05932	0.259557	4.08125	4.47935e-05	0.000218931
ENSG00000093134	VNN3	623.206	-1.22828	0.301166	-4.0784	4.53475e-05	0.000221504
ENSG00000136869	TLR4	2097.76	-1.05718	0.259304	-4.07697	4.56258e-05	0.000222592
ENSG00000285509	AP000646.1	2.0369	-2.97127	0.729461	-4.07324	4.63631e-05	0.000225893
ENSG00000162545	CAMK2N1	19.4483	1.06776	0.262336	4.0702	4.69735e-05	0.000228538
ENSG00000167434	CA4	435.51	-1.57076	0.385941	-4.06995	4.70235e-05	0.000228577
ENSG00000184254	ALDH1A3	0.945425	-2.76609	0.680559	-4.06443	4.81496e-05	0.000232922
ENSG00000167210	LOXHD1	122.957	-1.23608	0.304135	-4.06424	4.81897e-05	0.000232975
ENSG00000141622	RNF165	65.7432	1.06424	0.261905	4.06345	4.83536e-05	0.000233697
ENSG00000189157	FAM47E	3.12113	-2.25923	0.556035	-4.06311	4.84229e-05	0.000233891
ENSG00000196569	LAMA2	9.54676	1.06286	0.261649	4.06217	4.86193e-05	0.000234649
ENSG00000180611	MB21D2	59.3373	1.11097	0.273567	4.06106	4.88506e-05	0.000235531
ENSG00000129988	LBP	1.0885	-3.55851	0.876762	-4.05869	4.93478e-05	0.000237408
ENSG00000178445	GLDC	79.298	-1.4217	0.350486	-4.05635	4.98446e-05	0.000239173
ENSG00000114854	TNNC1	8.3781	1.40852	0.347257	4.05614	4.98913e-05	0.000239326
ENSG00000081059	TCF7	3466.91	1.22003	0.300927	4.05425	5.02956e-05	0.000240977
ENSG00000168646	AXIN2	117.58	1.25329	0.309289	4.05217	5.07446e-05	0.000242983
ENSG00000104921	FCER2	270.372	1.04726	0.258856	4.04571	5.21655e-05	0.000249343
ENSG00000163531	NFASC	5.81264	-1.42539	0.352443	-4.04431	5.24779e-05	0.000250594
ENSG00000285480	AC021097.2	5.46831	1.15675	0.28603	4.04415	5.25128e-05	0.000250594
ENSG00000077943	ITGA8	4.63958	-2.10474	0.520507	-4.04363	5.26306e-05	0.000250965
ENSG00000276368	HIST1H2AJ	2.65903	-1.89905	0.469737	-4.04281	5.28148e-05	0.000251694
ENSG00000074410	CA12	3.22273	-2.21347	0.54753	-4.04265	5.28514e-05	0.000251794
ENSG00000174945	AMZ1	13.5875	1.20561	0.298723	4.03588	5.43985e-05	0.000258244
ENSG00000184389	A3GALT2	23.8481	-1.26625	0.313926	-4.0336	5.49284e-05	0.000260528
ENSG00000007350	TKTL1	87.5103	1.26237	0.313816	4.02264	5.75499e-05	0.00027088
ENSG00000134463	ECHDC3	95.2596	-1.24836	0.310357	-4.02236	5.7619e-05	0.000271052
ENSG00000204388	HSPA1B	34.5129	-1.02703	0.255336	-4.02228	5.76367e-05	0.000271052
ENSG00000239264	TXNDC5	39.5597	-1.21065	0.3011	-4.02077	5.80077e-05	0.000272635
ENSG00000007062	PROM1	6.45178	-1.68288	0.418562	-4.02063	5.80437e-05	0.000272644
ENSG00000184979	USP18	94.5104	1.42016	0.354691	4.00394	6.22959e-05	0.000290535
ENSG00000146555	SDK1	16.1374	-1.28967	0.322149	-4.00333	6.24563e-05	0.000290985
ENSG00000179841	AKAP5	65.0217	1.11652	0.279001	4.00186	6.28455e-05	0.000292289
ENSG00000183160	TMEM119	99.7865	-1.0479	0.262039	-3.99903	6.36032e-05	0.00029547
ENSG00000164362	TERT	7.07698	-1.65019	0.413545	-3.99036	6.59741e-05	0.000304895
ENSG00000132010	ZNF20	4.10934	-1.52813	0.383005	-3.98984	6.61181e-05	0.000305343
ENSG00000135094	SDS	44.6838	1.55763	0.390402	3.9898	6.6128e-05	0.000305343
ENSG00000273111	LYPD4	4.29778	-1.77437	0.444946	-3.98783	6.66815e-05	0.000307632
ENSG00000156509	FBXO43	13.084	-1.53814	0.385789	-3.987	6.69141e-05	0.000308528
ENSG00000180061	TMEM150B	161.436	-1.19735	0.300471	-3.98492	6.75041e-05	0.000310713
ENSG00000266524	GDF10	1.72144	1.88994	0.474272	3.98494	6.74985e-05	0.000310713
ENSG00000113790	EHHADH	10.303	-1.15662	0.290297	-3.98426	6.76911e-05	0.000311394
ENSG00000170209	ANKK1	21.6458	1.24995	0.313804	3.98321	6.79911e-05	0.000312416
ENSG00000160188	RSPH1	3.74256	-1.43662	0.360897	-3.9807	6.87137e-05	0.000315556
ENSG00000167705	RILP	292.251	-1.09525	0.275305	-3.9783	6.94112e-05	0.00031794
ENSG00000100225	FBXO7	5503.45	-1.22792	0.308779	-3.9767	6.98771e-05	0.000319891
ENSG00000129195	PIMREG	7.54237	-1.65269	0.416147	-3.97142	7.1445e-05	0.000326231
ENSG00000172322	CLEC12A	1670.23	-1.01589	0.255838	-3.97083	7.16228e-05	0.000326857
ENSG00000164879	CA3	10.2862	-1.64483	0.414501	-3.96822	7.2413e-05	0.000330087
ENSG00000124575	HIST1H1D	13.853	-1.59257	0.401381	-3.96771	7.25656e-05	0.000330595
ENSG00000151623	NR3C2	202.794	1.20328	0.303628	3.96301	7.40104e-05	0.000336127
ENSG00000165685	TMEM52B	32.3384	-1.34512	0.339827	-3.95825	7.55001e-05	0.000341828
ENSG00000100325	ASCC2	1738.95	-1.02844	0.259851	-3.95781	7.5641e-05	0.000342273
ENSG00000163687	DNASE1L3	6.33247	1.6694	0.421793	3.95786	7.56258e-05	0.000342273
ENSG00000166833	NAV2	23.4621	-1.54566	0.390561	-3.95754	7.5725e-05	0.00034246
ENSG00000105278	ZFR2	9.78527	1.07177	0.271775	3.9436	8.02671e-05	0.000360359
ENSG00000186714	CCDC73	4.08907	-1.43573	0.365071	-3.93275	8.39797e-05	0.000375183
ENSG00000204583	LRCOL1	2.81131	1.74119	0.443208	3.9286	8.54415e-05	0.000380925
ENSG00000162415	ZSWIM5	42.3296	1.12149	0.285524	3.92783	8.57152e-05	0.000381933
ENSG00000100302	RASD2	67.6949	2.34651	0.597773	3.92542	8.65796e-05	0.000385036
ENSG00000116106	EPHA4	228.04	1.20714	0.307548	3.92504	8.67171e-05	0.00038554
ENSG00000109072	VTN	3.78246	1.14032	0.290793	3.92141	8.80332e-05	0.000390742
ENSG00000174944	P2RY14	45.8347	-1.16433	0.297077	-3.9193	8.88078e-05	0.000393527
ENSG00000171224	FAM241B	22.7198	1.24024	0.316451	3.91921	8.88384e-05	0.000393553
ENSG00000141753	IGFBP4	46.674	1.01063	0.257869	3.91914	8.88641e-05	0.000393559
ENSG00000131686	CA6	68.3046	1.41344	0.360729	3.91828	8.91846e-05	0.000394869
ENSG00000213934	HBG1	3.6921	-2.99079	0.76459	-3.91162	9.16781e-05	0.00040468
ENSG00000156886	ITGAD	27.7705	-1.36444	0.348978	-3.90983	9.23621e-05	0.000407475
ENSG00000261594	TPBGL	5.89148	1.56096	0.399295	3.90929	9.25662e-05	0.000408039
ENSG00000131634	TMEM204	157.101	1.06744	0.273231	3.90672	9.35571e-05	0.000412067
ENSG00000165376	CLDN2	4.31507	1.74374	0.446927	3.90161	9.55553e-05	0.000420061
ENSG00000197992	CLEC9A	17.8826	-1.01364	0.259853	-3.90083	9.58646e-05	0.00042119
ENSG00000172803	SNX32	23.069	-1.06809	0.274068	-3.89719	9.73152e-05	0.000426395
ENSG00000144847	IGSF11	2.89691	1.66449	0.427197	3.8963	9.7672e-05	0.000427725
ENSG00000275591	XKR5	1.30038	-3.16703	0.813056	-3.89521	9.81123e-05	0.000429067
ENSG00000196557	CACNA1H	47.5911	1.02153	0.262296	3.89455	9.83811e-05	0.000429891
ENSG00000178175	ZNF366	14.9499	-1.35078	0.346925	-3.89359	9.87716e-05	0.000431128
ENSG00000104522	TSTA3	622.537	-1.04172	0.267817	-3.88968	0.000100378	0.000437662
ENSG00000260314	MRC1	37.8581	-1.43408	0.368955	-3.88688	0.00010154	0.000441891
ENSG00000172296	SPTLC3	4.84682	1.37196	0.353108	3.88538	0.000102171	0.000444396
ENSG00000136244	IL6	21.9469	1.35592	0.34912	3.88381	0.000102831	0.000447143
ENSG00000244274	DBNDD2	14.3235	1.00961	0.260198	3.88014	0.000104395	0.000452593
ENSG00000118137	APOA1	1.64886	2.04368	0.526782	3.87955	0.000104648	0.000453323
ENSG00000110092	CCND1	19.5373	1.15595	0.298385	3.87403	0.000107051	0.000462644
ENSG00000172889	EGFL7	63.7891	-1.37388	0.354988	-3.87021	0.000108743	0.000469035
ENSG00000095739	BAMBI	21.2072	-1.01889	0.263608	-3.86518	0.000111009	0.000477656
ENSG00000130962	PRRG1	4.84858	-1.55398	0.402104	-3.86463	0.000111257	0.000478079
ENSG00000170891	CYTL1	7.5581	-1.48151	0.383406	-3.86409	0.000111504	0.000478885
ENSG00000136908	DPM2	446.128	-1.06261	0.275002	-3.864	0.000111543	0.000478924
ENSG00000122543	OCM	20.41	1.03629	0.268203	3.86385	0.000111615	0.000479103
ENSG00000187800	PEAR1	138.375	-1.02107	0.264435	-3.86131	0.00011278	0.000483202
ENSG00000150656	CNDP1	5.93627	1.2986	0.336607	3.85792	0.000114357	0.000488912
ENSG00000067840	PDZD4	527.309	1.05529	0.273866	3.85332	0.000116526	0.000496992
ENSG00000072195	SPEG	94.1507	1.32386	0.34365	3.85236	0.000116983	0.000498543
ENSG00000185155	MIXL1	7.991	-1.52156	0.39533	-3.84883	0.000118683	0.000504854
ENSG00000137819	PAQR5	3.10467	-2.14143	0.556724	-3.84649	0.000119823	0.000509159
ENSG00000146950	SHROOM2	0.958922	-2.90882	0.756899	-3.84308	0.000121502	0.000515701
ENSG00000185818	NAT8L	4.29061	1.31676	0.342848	3.84065	0.000122711	0.000519918
ENSG00000164106	SCRG1	3.08581	-1.6743	0.436336	-3.83717	0.000124459	0.000526766
ENSG00000168528	SERINC2	169.111	-1.55673	0.40591	-3.83515	0.000125489	0.000530287
ENSG00000151150	ANK3	161.183	1.04959	0.273754	3.83404	0.000126053	0.000532461
ENSG00000127129	EDN2	5.31909	1.52865	0.398865	3.8325	0.000126849	0.000535187
ENSG00000170091	NSG2	3.1352	-2.15012	0.561046	-3.83234	0.000126932	0.000535255
ENSG00000286132	AC022415.2	2.24909	-2.60543	0.680392	-3.8293	0.000128508	0.000540906
ENSG00000111012	CYP27B1	32.3143	1.06471	0.278281	3.82601	0.000130239	0.000547046
ENSG00000123454	DBH	24.4153	1.20715	0.315557	3.82546	0.000130528	0.000547973
ENSG00000261652	C15orf65	2.3564	-1.92573	0.503423	-3.82527	0.000130628	0.000548249
ENSG00000188290	HES4	91.4684	1.17108	0.306191	3.82466	0.000130953	0.000549323
ENSG00000186431	FCAR	1808.39	-1.12716	0.295041	-3.82034	0.000133266	0.00055757
ENSG00000152990	ADGRA3	29.9948	1.09994	0.288034	3.81877	0.000134116	0.000560687
ENSG00000160460	SPTBN4	9.4944	1.0422	0.273259	3.81395	0.000136761	0.000570213
ENSG00000276903	HIST1H2AL	2.99018	-1.87177	0.491759	-3.80628	0.000141075	0.000585505
ENSG00000137267	TUBB2A	240.746	-1.44176	0.378856	-3.80555	0.000141488	0.000586916
ENSG00000227729	RD3L	1.89713	-2.16563	0.570699	-3.79469	0.00014783	0.000610382
ENSG00000171451	DSEL	18.2475	1.09967	0.289916	3.79308	0.000148792	0.000613883
ENSG00000146700	SSC4D	12.0645	-1.39733	0.368504	-3.7919	0.0001495	0.000616328
ENSG00000159708	LRRC36	5.12847	1.53737	0.405447	3.7918	0.000149561	0.00061642
ENSG00000170485	NPAS2	19.7015	1.25055	0.330031	3.78917	0.000151149	0.000622029
ENSG00000087495	PHACTR3	7.72023	-1.84955	0.488134	-3.78903	0.000151238	0.000622053
ENSG00000188266	HYKK	8.98349	1.24986	0.329927	3.7883	0.00015168	0.000623552
ENSG00000143365	RORC	63.3763	1.25457	0.331277	3.78708	0.000152429	0.000626151
ENSG00000120738	EGR1	2478.24	-1.18897	0.313985	-3.7867	0.000152658	0.000626931
ENSG00000162949	CAPN13	6.05137	-2.4768	0.654576	-3.78382	0.000154442	0.000633281
ENSG00000189409	MMP23B	21.319	1.11548	0.29485	3.78322	0.000154815	0.000634558
ENSG00000100362	PVALB	17.8328	-1.95412	0.518364	-3.76977	0.000163395	0.000665064
ENSG00000153789	FAM92B	1.62787	-2.55654	0.679264	-3.76369	0.000167425	0.000679558
ENSG00000168993	CPLX1	7.85619	1.26022	0.335023	3.76158	0.000168842	0.000684803
ENSG00000148483	TMEM236	10.325	-1.32375	0.352052	-3.76011	0.000169836	0.000688137
ENSG00000121898	CPXM2	1.04102	-2.78384	0.740765	-3.75806	0.000171238	0.000692771
ENSG00000119782	FKBP1B	3.78202	-1.61074	0.430101	-3.74503	0.000180375	0.000725427
ENSG00000141665	FBXO15	7.85164	1.00261	0.268532	3.73368	0.000188701	0.000755416
ENSG00000110723	EXPH5	25.435	1.07791	0.288726	3.73334	0.000188956	0.000756144
ENSG00000102384	CENPI	16.2409	-1.25059	0.335203	-3.73085	0.000190836	0.000762631
ENSG00000274276	CBSL	0.889038	-2.68184	0.719245	-3.7287	0.000192473	0.000767835
ENSG00000153132	CLGN	4.31579	-1.29909	0.34848	-3.72787	0.000193107	0.000770173
ENSG00000259207	ITGB3	322.266	-1.28415	0.344736	-3.72504	0.000195283	0.000778075
ENSG00000099953	MMP11	17.2542	1.03782	0.278615	3.72491	0.000195384	0.000778286
ENSG00000130643	CALY	10.144	1.32811	0.356765	3.72264	0.000197149	0.000783594
ENSG00000069188	SDK2	75.6512	1.23309	0.331276	3.72224	0.000197464	0.000784234
ENSG00000170989	S1PR1	1244.87	1.02865	0.276464	3.72074	0.000198639	0.000787646
ENSG00000183960	KCNH8	57.7954	1.10075	0.295845	3.72071	0.000198665	0.000787646
ENSG00000185130	HIST1H2BL	2.59041	-1.55111	0.417014	-3.71956	0.000199567	0.000791018
ENSG00000174898	CATSPERD	2.85121	1.32344	0.355843	3.71918	0.000199872	0.000792033
ENSG00000106018	VIPR2	8.56253	1.09406	0.294302	3.71747	0.000201229	0.000797017
ENSG00000205517	RGL3	17.0195	-1.08975	0.293334	-3.71504	0.00020317	0.000803908
ENSG00000174348	PODN	22.6183	1.29289	0.348339	3.71158	0.000205971	0.000813386
ENSG00000156140	ADAMTS3	1.89454	-3.11065	0.83818	-3.71119	0.000206286	0.000814432
ENSG00000109794	FAM149A	5.73511	-1.53595	0.413888	-3.71102	0.000206424	0.000814777
ENSG00000115507	OTX1	4.5626	-1.5979	0.430995	-3.70747	0.000209338	0.000824248
ENSG00000161040	FBXL13	28.8124	-1.08021	0.291408	-3.70686	0.000209848	0.000826054
ENSG00000074527	NTN4	16.0952	1.03714	0.279928	3.70502	0.000211377	0.000831462
ENSG00000176428	VPS37D	6.16237	1.19834	0.323764	3.70126	0.000214532	0.000842218
ENSG00000011201	ANOS1	2.29499	-1.85732	0.501925	-3.70038	0.000215274	0.000844719
ENSG00000159640	ACE	48.1357	1.14716	0.310053	3.69987	0.000215714	0.000845825
ENSG00000119411	BSPRY	17.875	-1.20584	0.325941	-3.69956	0.000215977	0.00084665
ENSG00000135436	FAM186B	5.68769	1.12256	0.303571	3.69785	0.000217433	0.000851941
ENSG00000173406	DAB1	6.79062	1.38299	0.374702	3.69092	0.000223445	0.000872724
ENSG00000173166	RAPH1	78.733	1.29537	0.35104	3.69008	0.000224182	0.000874753
ENSG00000179862	CITED4	229.025	-1.23522	0.334761	-3.68987	0.000224369	0.00087527
ENSG00000125498	KIR2DL1	45.4847	1.2006	0.325733	3.68583	0.000227955	0.000886241
ENSG00000119915	ELOVL3	6.29849	-1.67131	0.453549	-3.68495	0.000228746	0.00088824
ENSG00000196778	OR52K1	6.18705	-1.37077	0.372113	-3.68374	0.000229836	0.000892038
ENSG00000130635	COL5A1	13.5976	1.19324	0.323979	3.68309	0.000230423	0.000893454
ENSG00000069535	MAOB	10.7523	-1.92589	0.523459	-3.67917	0.000233995	0.000905333
ENSG00000168078	PBK	21.2594	-1.19626	0.325394	-3.67632	0.00023662	0.000912789
ENSG00000204632	HLA-G	1.87699	2.15794	0.586973	3.6764	0.000236551	0.000912789
ENSG00000112212	TSPO2	25.9489	-1.50678	0.410053	-3.6746	0.000238219	0.000917913
ENSG00000151240	DIP2C	60.366	1.03401	0.281389	3.67466	0.000238163	0.000917913
ENSG00000110375	UPK2	2.66091	1.53729	0.418732	3.6713	0.000241322	0.000928754
ENSG00000183873	SCN5A	14.5926	-1.66833	0.454699	-3.66908	0.000243425	0.000935158
ENSG00000284638	AC005551.1	5.151	-1.72861	0.471311	-3.66766	0.000244785	0.000938926
ENSG00000103148	NPRL3	752.892	-1.06069	0.289316	-3.66619	0.000246191	0.000943417
ENSG00000187244	BCAM	3.99249	-2.20252	0.601235	-3.66334	0.000248951	0.000951349
ENSG00000177707	NECTIN3	15.8697	1.13321	0.309921	3.65644	0.000255744	0.000974439
ENSG00000180878	C11orf42	5.40258	-1.36462	0.374234	-3.64643	0.000265911	0.00100735
ENSG00000129514	FOXA1	1.13457	2.44199	0.669765	3.64604	0.000266312	0.00100824
ENSG00000120057	SFRP5	9.16189	1.28957	0.354056	3.64227	0.000270243	0.0010212
ENSG00000103375	AQP8	7.46482	1.29433	0.35546	3.64128	0.000271289	0.00102446
ENSG00000154027	AK5	94.4856	1.1957	0.328373	3.64127	0.000271298	0.00102446
ENSG00000182230	FAM153B	25.7412	1.34298	0.368866	3.64084	0.000271746	0.00102542
ENSG00000178562	CD28	934.346	1.01949	0.280107	3.63964	0.000273017	0.00102949
ENSG00000163083	INHBB	12.5598	-1.35152	0.371339	-3.63957	0.00027309	0.00102953
ENSG00000130513	GDF15	18.6774	-1.00855	0.277168	-3.63875	0.000273961	0.00103233
ENSG00000087842	PIR	5.05659	-1.61957	0.445117	-3.63853	0.000274197	0.00103297
ENSG00000166928	MS4A14	154.771	-1.04014	0.286071	-3.63596	0.000276944	0.0010421
ENSG00000103154	NECAB2	24.9702	-1.1831	0.325452	-3.63526	0.000277697	0.0010442
ENSG00000145244	CORIN	7.37917	-1.14213	0.31437	-3.63308	0.000280063	0.00105235
ENSG00000153234	NR4A2	3885.68	1.10738	0.305205	3.62832	0.000285273	0.00106892
ENSG00000105509	HAS1	36.0488	1.26637	0.349167	3.62684	0.000286914	0.00107432
ENSG00000088538	DOCK3	53.9295	1.03573	0.285633	3.62607	0.000287773	0.00107703
ENSG00000123095	BHLHE41	27.3575	-1.07091	0.295368	-3.62569	0.000288195	0.00107836
ENSG00000260861	AL049634.2	3.24403	-1.52902	0.422085	-3.62253	0.000291733	0.00109007
ENSG00000168306	ACOX2	7.65068	-1.22218	0.337493	-3.62136	0.00029306	0.00109427
ENSG00000214274	ANG	11.2448	-1.26524	0.349567	-3.61946	0.000295217	0.00110155
ENSG00000185585	OLFML2A	18.7431	-1.16055	0.320837	-3.61727	0.000297728	0.00110937
ENSG00000042062	RIPOR3	132.887	-1.01066	0.27979	-3.6122	0.000303615	0.00112816
ENSG00000189056	RELN	2.02184	-3.95785	1.09719	-3.60725	0.000309464	0.00114724
ENSG00000253305	PCDHGB6	9.39466	1.212	0.336119	3.60587	0.000311115	0.00115203
ENSG00000178947	SMIM10L2A	20.4413	1.07308	0.297818	3.60316	0.000314378	0.00116197
ENSG00000117984	CTSD	2655.3	-1.06347	0.295184	-3.60274	0.000314876	0.00116327
ENSG00000266265	KLF14	2.79083	-2.06475	0.573457	-3.60054	0.000317562	0.00117211
ENSG00000167768	KRT1	87.5902	-2.63811	0.73279	-3.60009	0.000318111	0.00117387
ENSG00000126838	PZP	84.0744	1.02364	0.284714	3.59533	0.000323977	0.00119349
ENSG00000147606	SLC26A7	2.96555	1.41791	0.394384	3.59524	0.000324091	0.00119349
ENSG00000163491	NEK10	5.28984	1.08538	0.301909	3.59506	0.000324315	0.00119374
ENSG00000166025	AMOTL1	40.0971	-1.05891	0.294775	-3.59225	0.000327834	0.00120587
ENSG00000176720	BOK	18.3334	1.00117	0.27881	3.59088	0.000329563	0.00121111
ENSG00000106571	GLI3	5.39506	1.39748	0.389333	3.58943	0.000331401	0.00121731
ENSG00000204421	LY6G6C	16.6221	-1.25844	0.35105	-3.58478	0.000337361	0.00123722
ENSG00000175264	CHST1	4.28922	-3.56062	0.997408	-3.56987	0.000357154	0.00130237
ENSG00000188672	RHCE	34.7166	-2.1363	0.59864	-3.56859	0.000358903	0.00130747
ENSG00000110881	ASIC1	26.4184	1.43125	0.401837	3.56177	0.000368367	0.00133839
ENSG00000147655	RSPO2	0.958705	-2.90324	0.815693	-3.55922	0.000371951	0.00134957
ENSG00000179057	IGSF22	11.1541	1.04559	0.294007	3.55634	0.000376051	0.00136199
ENSG00000187017	ESPN	65.6686	-1.66306	0.468595	-3.54903	0.00038665	0.00139596
ENSG00000205869	KRTAP5-1	6.4973	1.11456	0.314087	3.54856	0.000387339	0.00139782
ENSG00000167100	SAMD14	67.7493	-1.37239	0.386816	-3.54791	0.000388294	0.00140032
ENSG00000172458	IL17D	3.40984	1.17423	0.332018	3.53664	0.000405258	0.0014543
ENSG00000083307	GRHL2	1.54393	1.844	0.521485	3.53606	0.000406146	0.00145717
ENSG00000124664	SPDEF	10.8551	1.27541	0.360925	3.53372	0.000409751	0.00146911
ENSG00000102230	PCYT1B	30.8852	-1.04718	0.296374	-3.53331	0.000410397	0.00147077
ENSG00000143627	PKLR	1.53129	-2.82982	0.802551	-3.52603	0.000421837	0.00150806
ENSG00000197748	CFAP43	6.38634	-1.06774	0.303055	-3.52327	0.00042626	0.00152083
ENSG00000163492	CCDC141	38.756	1.03503	0.293867	3.52212	0.00042811	0.00152709
ENSG00000068615	REEP1	3.56861	-1.67551	0.476087	-3.51933	0.000432643	0.00154052
ENSG00000078399	HOXA9	14.1011	-1.16715	0.331707	-3.51862	0.000433797	0.00154394
ENSG00000241484	ARHGAP8	8.33544	1.59895	0.454436	3.51853	0.00043394	0.0015441
ENSG00000143195	ILDR2	11.7417	1.0776	0.30631	3.51802	0.000434782	0.00154588
ENSG00000264343	NOTCH2NLA	4.87735	-1.03434	0.294166	-3.51618	0.000437801	0.00155508
ENSG00000178538	CA8	35.4713	-1.02657	0.292197	-3.51327	0.000442632	0.00157085
ENSG00000167992	VWCE	26.3204	-1.3942	0.397109	-3.51087	0.000446637	0.00158227
ENSG00000184500	PROS1	80.1411	-1.32028	0.376387	-3.50778	0.000451871	0.00159834
ENSG00000136378	ADAMTS7	1.66815	-2.10718	0.60119	-3.50501	0.00045659	0.00161289
ENSG00000287080	HIST1H3C	2.01894	-1.7913	0.511713	-3.5006	0.000464212	0.00163838
ENSG00000109099	PMP22	25.2883	1.37977	0.394239	3.49982	0.000465573	0.0016421
ENSG00000002587	HS3ST1	15.8279	1.00922	0.288492	3.49825	0.000468318	0.00164996
ENSG00000164638	SLC29A4	4.29255	1.09812	0.313989	3.49731	0.00046998	0.00165509
ENSG00000141854	MISP3	43.4748	-1.14889	0.328569	-3.49666	0.000471128	0.00165877
ENSG00000152315	KCNK13	14.9449	-1.00185	0.287054	-3.49011	0.000482819	0.00169436
ENSG00000168671	UGT3A2	2.57997	-2.11358	0.605666	-3.48968	0.000483603	0.00169673
ENSG00000101440	ASIP	0.99394	2.06361	0.591412	3.48929	0.000484305	0.00169804
ENSG00000165899	OTOGL	1.21813	-3.13424	0.899306	-3.48517	0.000491817	0.00172179
ENSG00000205755	CRLF2	11.4122	1.19903	0.344159	3.48393	0.000494105	0.00172904
ENSG00000126266	FFAR1	89.1876	1.125	0.323017	3.48279	0.000496222	0.00173532
ENSG00000065361	ERBB3	5.20826	1.02772	0.295331	3.47989	0.000501628	0.00175307
ENSG00000007908	SELE	2.33552	1.61393	0.463831	3.47956	0.00050224	0.00175483
ENSG00000103089	FA2H	10.6887	-1.23178	0.354282	-3.47684	0.000507354	0.00177039
ENSG00000142025	DMRTC2	7.39408	-1.45527	0.418629	-3.47628	0.000508414	0.00177331
ENSG00000131015	ULBP2	19.6007	1.22137	0.352208	3.46776	0.000524819	0.00182379
ENSG00000113361	CDH6	1.35196	-3.18871	0.91962	-3.46742	0.000525478	0.00182569
ENSG00000272196	HIST2H2AA4	11.0039	-1.24844	0.360892	-3.45932	0.000541547	0.00187623
ENSG00000196632	WNK3	1.70839	1.85101	0.535241	3.45828	0.000543641	0.00188146
ENSG00000184905	TCEAL2	4.72895	1.35346	0.391675	3.45557	0.00054913	0.00189759
ENSG00000249662	LINC02218	6.75567	-1.45875	0.422151	-3.45551	0.00054926	0.00189763
ENSG00000095970	TREM2	3.89569	-1.27058	0.368147	-3.45127	0.000557946	0.00192639
ENSG00000144596	GRIP2	4.74054	-1.48781	0.431122	-3.45103	0.000558453	0.00192731
ENSG00000198754	OXCT2	12.4284	-1.02476	0.297014	-3.4502	0.000560178	0.00193285
ENSG00000174233	ADCY6	10.896	-1.09202	0.316609	-3.44913	0.0005624	0.00193843
ENSG00000133687	TMTC1	113.344	-1.5446	0.447955	-3.44813	0.000564492	0.00194397
ENSG00000039068	CDH1	16.2624	-1.50174	0.435679	-3.44691	0.000567046	0.00195109
ENSG00000173210	ABLIM3	186.424	-1.13607	0.33022	-3.44033	0.000580998	0.00199226
ENSG00000110203	FOLR3	738.303	-1.87046	0.543714	-3.44016	0.00058136	0.00199308
ENSG00000241404	EGFL8	7.06881	1.04955	0.30512	3.43979	0.000582163	0.0019954
ENSG00000110693	SOX6	41.4286	-1.22173	0.356038	-3.43145	0.000600369	0.00205036
ENSG00000036672	USP2	11.5914	1.19589	0.348596	3.4306	0.000602253	0.00205592
ENSG00000091129	NRCAM	35.6552	1.97478	0.576212	3.42717	0.00060991	0.00207519
ENSG00000007866	TEAD3	3.81038	-1.27932	0.373485	-3.42536	0.000613986	0.00208524
ENSG00000183347	GBP6	7.69821	-1.66126	0.486107	-3.41749	0.000632024	0.00213933
ENSG00000168676	KCTD19	6.21668	1.00723	0.294814	3.4165	0.000634322	0.0021453
ENSG00000205927	OLIG2	7.72196	-1.20737	0.35366	-3.41392	0.000640351	0.00216341
ENSG00000175707	KDF1	8.71865	1.13667	0.333291	3.41046	0.000648543	0.00218636
ENSG00000067177	PHKA1	9.2055	-1.06651	0.314018	-3.39634	0.000682936	0.0022861
ENSG00000144290	SLC4A10	75.4566	1.3565	0.40077	3.38473	0.000712477	0.0023731
ENSG00000170390	DCLK2	14.6343	1.01969	0.301382	3.38339	0.000715981	0.00238328
ENSG00000112394	SLC16A10	67.3515	1.17908	0.348828	3.38012	0.000724531	0.00240875
ENSG00000119986	AVPI1	164.6	1.03089	0.305238	3.37732	0.000731947	0.00243038
ENSG00000105974	CAV1	26.6362	-1.31207	0.38858	-3.37657	0.000733945	0.00243449
ENSG00000050767	COL23A1	13.7996	-1.16853	0.346474	-3.37264	0.000744523	0.00246155
ENSG00000178965	ERICH3	8.355	1.43904	0.426683	3.37262	0.000744556	0.00246155
ENSG00000153208	MERTK	154.78	-1.01033	0.29982	-3.36979	0.000752259	0.00248292
ENSG00000153714	LURAP1L	2.8744	-1.67529	0.497206	-3.36941	0.000753295	0.00248429
ENSG00000055118	KCNH2	63.3972	-1.15855	0.343998	-3.36791	0.000757391	0.00249575
ENSG00000078081	LAMP3	35.563	1.03936	0.30902	3.3634	0.000769886	0.00252965
ENSG00000165895	ARHGAP42	51.8671	-1.11116	0.331181	-3.35514	0.000793258	0.00259528
ENSG00000165591	FAAH2	37.9654	1.05261	0.314138	3.35078	0.000805853	0.00263273
ENSG00000170054	SERPINA9	2.316	-2.16829	0.648293	-3.34461	0.000823981	0.00268103
ENSG00000253250	C8orf88	4.20367	-1.35491	0.405751	-3.33926	0.000840008	0.00272434
ENSG00000132518	GUCY2D	6.59143	-1.42657	0.427276	-3.33874	0.00084158	0.00272833
ENSG00000183396	TMEM89	4.08022	-1.31944	0.395331	-3.33757	0.000845147	0.00273879
ENSG00000102362	SYTL4	13.2288	-1.27933	0.383377	-3.33701	0.000846863	0.00274324
ENSG00000167191	GPRC5B	7.0064	1.46144	0.438547	3.33246	0.000860828	0.0027837
ENSG00000182732	RGS6	55.1792	-1.11361	0.334174	-3.33243	0.000860914	0.0027837
ENSG00000249853	HS3ST5	3.03968	-2.31378	0.696717	-3.32098	0.000897027	0.00288592
ENSG00000114923	SLC4A3	24.6094	1.08171	0.326027	3.31787	0.000907079	0.00291476
ENSG00000173068	BNC2	40.0754	1.01265	0.305599	3.31367	0.000920803	0.00295176
ENSG00000138356	AOX1	2.15763	-2.12713	0.643232	-3.30693	0.000943229	0.00301401
ENSG00000161681	SHANK1	11.7401	1.71737	0.519501	3.3058	0.000947058	0.00302504
ENSG00000119508	NR4A3	705.744	1.31386	0.397632	3.30423	0.000952392	0.00303905
ENSG00000177103	DSCAML1	3.83977	1.62437	0.491847	3.3026	0.000957943	0.00305555
ENSG00000070915	SLC12A3	6.04375	1.15723	0.350774	3.29907	0.000970053	0.00308804
ENSG00000219607	PPP1R3G	5.38087	1.11537	0.338419	3.29583	0.000981324	0.00311897
ENSG00000163092	XIRP2	5.19138	-1.41398	0.430415	-3.28516	0.00101925	0.00322482
ENSG00000165171	METTL27	6.11113	1.26375	0.384786	3.28428	0.00102243	0.00323359
ENSG00000143217	NECTIN4	10.9382	1.204	0.366634	3.28393	0.0010237	0.00323697
ENSG00000008323	PLEKHG6	65.9866	-1.05743	0.32202	-3.28373	0.00102443	0.00323865
ENSG00000198046	ZNF667	14.0488	1.1377	0.346638	3.28209	0.0010304	0.00325689
ENSG00000108950	FAM20A	154.756	-1.51723	0.462714	-3.27898	0.00104184	0.00328655
ENSG00000112333	NR2E1	1.09383	-2.91059	0.888179	-3.27703	0.00104907	0.0033061
ENSG00000127325	BEST3	3.18699	-2.03776	0.622574	-3.27312	0.00106367	0.00334753
ENSG00000005961	ITGA2B	2759.86	-1.36661	0.418001	-3.2694	0.00107776	0.00338722
ENSG00000118785	SPP1	4.54922	-1.586	0.485102	-3.26941	0.00107773	0.00338722
ENSG00000166813	KIF7	5.39952	1.0506	0.321535	3.26746	0.00108516	0.00340789
ENSG00000120885	CLU	2196.84	-1.21502	0.372108	-3.26524	0.00109372	0.00342889
ENSG00000179097	HTR1F	3.31841	-1.73816	0.532324	-3.26522	0.0010938	0.00342889
ENSG00000165887	ANKRD2	2.71053	-1.73451	0.531388	-3.26411	0.0010981	0.00343935
ENSG00000254709	IGLL5	44.4453	-1.02872	0.315285	-3.26284	0.00110304	0.0034511
ENSG00000149054	ZNF215	19.1406	-1.22342	0.375324	-3.25963	0.00111559	0.00348497
ENSG00000187902	SHISA7	3.29878	-1.66958	0.512512	-3.25765	0.00112339	0.00350659
ENSG00000285231	OOSP3	2.24761	-2.14751	0.659347	-3.25703	0.00112585	0.00351221
ENSG00000173809	TDRD12	7.71121	1.09116	0.335176	3.25549	0.00113196	0.00352854
ENSG00000198967	OR10Z1	3.02253	-4.74293	1.45698	-3.2553	0.00113272	0.00353019
ENSG00000135960	EDAR	79.0048	1.18896	0.365498	3.25298	0.00114202	0.00355436
ENSG00000180697	C3orf22	1.03983	-2.06378	0.634789	-3.25112	0.0011495	0.00357693
ENSG00000017427	IGF1	3.57855	-1.97074	0.60655	-3.24909	0.00115774	0.00360118
ENSG00000116748	AMPD1	4.07339	-1.77213	0.545628	-3.24788	0.00116269	0.00361449
ENSG00000203910	C1orf146	4.84893	1.17105	0.360554	3.24791	0.00116258	0.00361449
ENSG00000182809	CRIP2	215.625	1.04344	0.321844	3.24206	0.00118668	0.00368194
ENSG00000177675	CD163L1	12.1744	-1.36618	0.422645	-3.23245	0.00122734	0.00379196
ENSG00000260325	HSPB9	4.38105	-1.08709	0.337087	-3.22495	0.00125994	0.00387921
ENSG00000123612	ACVR1C	73.8225	1.06957	0.331866	3.22291	0.00126895	0.0039017
ENSG00000101405	OXT	3.81106	1.27308	0.395543	3.21857	0.00128833	0.00395146
ENSG00000108001	EBF3	3.3558	1.18526	0.368294	3.21824	0.00128981	0.00395523
ENSG00000227051	C14orf132	17.284	1.0577	0.328963	3.21526	0.00130327	0.00399192
ENSG00000077327	SPAG6	4.4571	-1.37654	0.428198	-3.21473	0.00130566	0.00399585
ENSG00000176641	RNF152	66.796	1.40744	0.437822	3.21465	0.00130604	0.00399585
ENSG00000188958	UTS2B	4.25322	-1.28488	0.400265	-3.21008	0.00132699	0.00404989
ENSG00000137766	UNC13C	0.857533	-2.34182	0.730568	-3.20547	0.00134841	0.00410824
ENSG00000197467	COL13A1	15.7725	1.44638	0.451741	3.20179	0.00136576	0.0041532
ENSG00000115592	PRKAG3	3.08014	-1.55711	0.486365	-3.20152	0.00136704	0.00415632
ENSG00000203812	HIST2H2AA3	16.7649	-1.07415	0.335547	-3.20119	0.00136861	0.00415872
ENSG00000276345	AC004556.3	36.225	1.46122	0.456947	3.19779	0.00138485	0.00420328
ENSG00000182759	MAFA	14.8089	1.53985	0.481975	3.19487	0.00139894	0.00424045
ENSG00000100095	SEZ6L	24.6642	1.07305	0.336045	3.19319	0.0014071	0.00426115
ENSG00000186047	DLEU7	11.0754	-1.08753	0.340646	-3.19254	0.00141025	0.00426989
ENSG00000144230	GPR17	3.0456	-1.38687	0.434564	-3.19141	0.00141578	0.0042834
ENSG00000188015	S100A3	4.65495	-1.09263	0.342683	-3.18846	0.00143031	0.00432082
ENSG00000180801	ARSJ	1.87933	1.43555	0.450453	3.18691	0.00143801	0.00434165
ENSG00000184838	PRR16	8.58677	-1.37563	0.431971	-3.18455	0.00144981	0.00437186
ENSG00000120211	INSL4	1.37729	1.82904	0.574412	3.1842	0.00145156	0.00437348
ENSG00000149305	HTR3B	1.0417	-2.21045	0.694449	-3.18302	0.00145746	0.0043888
ENSG00000114698	PLSCR4	3.97495	-1.43525	0.451092	-3.18172	0.00146402	0.00440524
ENSG00000196581	AJAP1	4.56102	1.63336	0.513972	3.17791	0.00148343	0.00445739
ENSG00000276070	CCL4L2	266.255	1.19115	0.374827	3.17788	0.00148358	0.00445739
ENSG00000162571	TTLL10	6.11349	1.06933	0.336568	3.17716	0.00148725	0.00446677
ENSG00000250305	TRMT9B	6.20793	-1.15675	0.364089	-3.1771	0.00148757	0.00446689
ENSG00000170486	KRT72	206.45	1.28553	0.404726	3.17629	0.00149171	0.00447679
ENSG00000196935	SRGAP1	26.5827	-1.03292	0.325535	-3.173	0.00150872	0.00452361
ENSG00000187498	COL4A1	1.95949	-1.98227	0.624921	-3.17204	0.00151374	0.00453614
ENSG00000080573	COL5A3	80.0965	1.52659	0.48166	3.16944	0.00152734	0.00457177
ENSG00000072657	TRHDE	3.0375	-1.34224	0.423699	-3.16791	0.00153538	0.00459326
ENSG00000183914	DNAH2	3.97923	-1.08193	0.342046	-3.16313	0.00156084	0.00465273
ENSG00000185532	PRKG1	4.01966	-1.17372	0.371533	-3.15913	0.0015824	0.00470582
ENSG00000108688	CCL7	53.3246	2.06602	0.655856	3.1501	0.00163212	0.00483221
ENSG00000182795	C1orf116	19.1733	-1.118	0.355088	-3.14852	0.00164097	0.00485123
ENSG00000134532	SOX5	12.8862	1.06042	0.337638	3.14071	0.00168539	0.00496663
ENSG00000172901	LVRN	2.78841	-1.94825	0.620836	-3.1381	0.00170046	0.00500405
ENSG00000197859	ADAMTSL2	4.35917	1.33857	0.426625	3.13757	0.00170353	0.00501123
ENSG00000188037	CLCN1	5.55185	-1.18034	0.376219	-3.13736	0.00170478	0.005014
ENSG00000166510	CCDC68	4.96623	-1.46712	0.468118	-3.13409	0.0017239	0.00505909
ENSG00000243989	ACY1	0.849586	1.99054	0.63586	3.13047	0.00174528	0.00510783
ENSG00000166148	AVPR1A	8.99416	-1.05188	0.336159	-3.1291	0.00175343	0.00512608
ENSG00000134812	CBLIF	2.2633	-1.7338	0.558249	-3.10579	0.00189774	0.00550483
ENSG00000131914	LIN28A	1.30418	-1.77894	0.572811	-3.10564	0.00189869	0.00550559
ENSG00000087250	MT3	0.856062	2.376	0.766829	3.09847	0.00194521	0.00562725
ENSG00000176697	BDNF	1.16471	1.74434	0.563898	3.09336	0.00197902	0.00570859
ENSG00000165730	STOX1	4.5973	1.28907	0.416885	3.09214	0.00198719	0.00572701
ENSG00000188199	NUTM2B	7.6621	1.23799	0.40053	3.09087	0.00199568	0.00574734
ENSG00000253293	HOXA10	9.40208	-1.1349	0.367333	-3.08958	0.00200442	0.00577148
ENSG00000130182	ZSCAN10	4.11593	1.10611	0.358043	3.08931	0.0020062	0.00577555
ENSG00000105538	RASIP1	4.55274	1.47129	0.476853	3.08543	0.00203261	0.00584426
ENSG00000263464	PPIAL4C	2.91837	1.55572	0.504372	3.08447	0.00203912	0.00586192
ENSG00000171119	NRTN	1.67247	1.714	0.555708	3.08436	0.0020399	0.00586312
ENSG00000225556	C2CD4D	11.868	1.02365	0.332018	3.08311	0.00204849	0.00588569
ENSG00000177182	CLVS1	0.935719	-2.00032	0.650277	-3.0761	0.00209726	0.00600323
ENSG00000189152	GRAPL	3.71012	1.24301	0.404506	3.0729	0.00211991	0.00605941
ENSG00000170323	FABP4	2.24602	-2.32315	0.756907	-3.06926	0.00214586	0.00612487
ENSG00000158525	CPA5	2.25699	1.67656	0.5465	3.06782	0.00215627	0.00615238
ENSG00000182983	ZNF662	36.4656	1.04693	0.341278	3.06767	0.00215734	0.00615435
ENSG00000144837	PLA1A	4.04243	1.18285	0.385717	3.06663	0.00216489	0.00616951
ENSG00000189134	NKAPL	2.97491	-1.32742	0.432868	-3.06656	0.00216535	0.00616951
ENSG00000133454	MYO18B	4.24736	1.14971	0.375423	3.06245	0.00219535	0.00624501
ENSG00000021488	SLC7A9	2.71415	1.10949	0.362664	3.05928	0.0022187	0.00630454
ENSG00000088827	SIGLEC1	962.366	1.58622	0.518993	3.05634	0.00224059	0.00635903
ENSG00000176406	RIMS2	0.608524	-2.48305	0.81417	-3.0498	0.00228997	0.0064797
ENSG00000242616	GNG10	2.62649	-1.15541	0.379037	-3.04826	0.00230167	0.00650584
ENSG00000108700	CCL8	1.66493	2.59616	0.851802	3.04784	0.0023049	0.00651276
ENSG00000181585	TMIE	6.06809	1.10007	0.361584	3.04236	0.0023473	0.00662556
ENSG00000007952	NOX1	2.71473	1.20185	0.39506	3.04219	0.00234861	0.00662809
ENSG00000198010	DLGAP2	1.34839	-2.15557	0.708659	-3.04175	0.00235206	0.00663549
ENSG00000173838	2020-03-10	1.68579	1.52739	0.502313	3.04071	0.0023602	0.00665376
ENSG00000197153	HIST1H3J	2.05427	-1.73366	0.570341	-3.03969	0.00236821	0.00666816
ENSG00000185668	POU3F1	4.42862	1.04859	0.345217	3.03749	0.0023856	0.00671005
ENSG00000198881	ASB12	4.00666	1.32515	0.43726	3.03057	0.00244089	0.00684635
ENSG00000104611	SH2D4A	5.50273	-1.36805	0.451959	-3.02694	0.00247039	0.00691701
ENSG00000010282	HHATL	1.72968	-1.76193	0.583773	-3.01818	0.00254299	0.00709552
ENSG00000134873	CLDN10	0.819965	-2.56947	0.851676	-3.01696	0.00255327	0.00712069
ENSG00000105707	HPN	4.46186	-1.07309	0.357529	-3.00142	0.00268725	0.00745137
ENSG00000182870	GALNT9	12.4091	1.10636	0.36861	3.00144	0.00268706	0.00745137
ENSG00000158164	TMSB15A	2.0898	-1.65397	0.551128	-3.00107	0.00269037	0.00745873
ENSG00000172031	EPHX4	4.3227	1.17908	0.392923	3.00079	0.00269284	0.007463
ENSG00000175344	CHRNA7	14.1696	-1.04667	0.349175	-2.99756	0.00272153	0.00753339
ENSG00000165757	JCAD	2.1245	-1.53406	0.513027	-2.99022	0.0027878	0.00767709
ENSG00000073598	FNDC8	2.70316	1.28528	0.429908	2.98966	0.00279291	0.00768984
ENSG00000171136	RLN3	3.89686	-1.81652	0.608969	-2.98294	0.0028549	0.00784705
ENSG00000277157	HIST1H4D	2.40693	-1.40385	0.471255	-2.97896	0.00289226	0.00793477
ENSG00000120279	MYCT1	20.7896	-1.13485	0.38169	-2.97322	0.00294694	0.00807376
ENSG00000138079	SLC3A1	2.43666	1.22157	0.411176	2.97092	0.00296911	0.00812617
ENSG00000179148	ALOXE3	4.70026	1.37978	0.464952	2.96757	0.00300168	0.00820133
ENSG00000168454	TXNDC2	3.88246	-1.16766	0.393788	-2.96521	0.0030248	0.00826167
ENSG00000177464	GPR4	2.02731	-1.45628	0.491433	-2.96333	0.00304335	0.00830526
ENSG00000278685	IQCA1L	5.81715	1.18388	0.399598	2.96268	0.00304971	0.00831839
ENSG00000100583	SAMD15	3.40868	-1.23663	0.417834	-2.95961	0.00308024	0.00839025
ENSG00000187627	RGPD1	16.0464	1.07013	0.361733	2.95836	0.00309284	0.00841884
ENSG00000101197	BIRC7	4.8837	1.23004	0.416236	2.95516	0.00312506	0.00849555
ENSG00000115008	IL1A	6.62884	1.32455	0.448855	2.95095	0.00316794	0.00859702
ENSG00000198626	RYR2	10.9477	-1.04053	0.352653	-2.95058	0.00317179	0.00860601
ENSG00000006704	GTF2IRD1	4.05824	1.20023	0.40756	2.94492	0.00323042	0.00874809
ENSG00000187556	NANOS3	1.84805	-1.66906	0.567003	-2.94365	0.00324362	0.00878009
ENSG00000139567	ACVRL1	30.1786	-1.04966	0.35684	-2.94155	0.00326575	0.00883107
ENSG00000171124	FUT3	3.64305	1.18071	0.401507	2.9407	0.00327474	0.00884602
ENSG00000100678	SLC8A3	11.3132	-1.03413	0.3533	-2.92705	0.00342195	0.00917918
ENSG00000127533	F2RL3	24.3811	-1.05732	0.361295	-2.92646	0.00342841	0.00919471
ENSG00000132464	ENAM	2.54882	-1.14977	0.392894	-2.92642	0.00342889	0.00919471
ENSG00000179314	WSCD1	0.656587	2.11676	0.723612	2.92527	0.00344161	0.00922247
ENSG00000176884	GRIN1	1.95522	1.49585	0.511851	2.92244	0.003473	0.00929435
ENSG00000277481	PKD1L3	4.14162	-1.29996	0.445652	-2.91699	0.00353428	0.00943003
ENSG00000004846	ABCB5	0.912437	-2.88451	0.989805	-2.91422	0.00356584	0.00950476
ENSG00000135480	KRT7	1.39241	-2.34982	0.806646	-2.91307	0.00357894	0.00953176
ENSG00000198483	ANKRD35	10.3905	-1.03659	0.356056	-2.91133	0.00359898	0.00957878
ENSG00000185739	SRL	0.520514	2.17198	0.747675	2.90498	0.00367275	0.00975244
ENSG00000146809	ASB15	9.69264	1.18873	0.409217	2.90489	0.00367382	0.00975369
ENSG00000090539	CHRD	1.08129	2.06658	0.711691	2.90377	0.00368704	0.00978554
ENSG00000282608	ADORA3	5.69465	-1.31987	0.454859	-2.90171	0.00371126	0.00984006
ENSG00000100065	CARD10	3.03773	1.09125	0.376106	2.90144	0.00371455	0.00984716
ENSG00000221986	MYBPHL	3.14797	-1.02761	0.354301	-2.90039	0.00372699	0.00987359
ENSG00000183844	FAM3B	2.12611	1.85466	0.639592	2.89975	0.00373455	0.00989199
