# Supplementary material for: Identifying Risk Factors for Secondary Infection Post-SARS-CoV-2 Infection in Patients With Severe and Critical COVID-19
Source: Front Immunol. 2021 Sep 30;12:715023. doi: 10.3389/fimmu.2021.715023 (PMC8514874; doi:10.3389/fimmu.2021.715023)
Supplement: Supplementary file 3 [file Table_2.xls]

## Sheet: Table S2
Table S2. Gene ontology analysis with the differentially expressed genes between mild/moderate and severe/critical COVID-19 in PBMC cells.
GO.ID	Term	Annotated	Significant	Expected	classicFisher	elimFisher
GO:0002443	leukocyte mediated immunity	884	184	83.81	1.1e-25	0.6847
GO:0002252	immune effector process	1283	229	121.64	2.8e-22	0.76999
GO:0002376	immune system process	3268	458	309.84	6.2e-21	0.90707
GO:0051179	localization	6830	820	647.54	2.4e-19	0.56212
GO:0016192	vesicle-mediated transport	2146	320	203.46	4.7e-18	0.87692
GO:0065008	regulation of biological quality	4104	534	389.1	1.2e-17	0.05098
GO:0051234	establishment of localization	5409	663	512.82	2e-16	0.88009
GO:0050896	response to stimulus	9463	1054	897.18	5.5e-16	0.26304
GO:0022610	biological adhesion	1432	226	135.77	2.1e-15	0.12412
GO:0007155	cell adhesion	1425	224	135.1	4.4e-15	2.1e-07
GO:0051239	regulation of multicellular organismal p...	3304	436	313.25	5.2e-15	0.13863
GO:0006810	transport	5284	642	500.97	7.1e-15	0.9792
GO:0006954	inflammatory response	862	148	81.73	3.6e-13	4e-07
GO:0006955	immune response	2341	321	221.95	5.8e-13	0.83596
GO:0023052	signaling	6719	767	637.02	7.5e-12	0.03509
GO:0051240	positive regulation of multicellular org...	1839	258	174.35	1.7e-11	0.00372
GO:0001816	cytokine production	813	136	77.08	2.3e-11	0.01683
GO:0042592	homeostatic process	1938	268	183.74	3.1e-11	0.24953
GO:0030097	hemopoiesis	907	147	85.99	3.8e-11	0.00108
GO:0048534	hematopoietic or lymphoid organ developm...	948	152	89.88	4e-11	0.31793
GO:0030154	cell differentiation	4285	518	406.26	4.3e-11	0.064
GO:0048856	anatomical structure development	6034	693	572.08	7.4e-11	0.37479
GO:0032501	multicellular organismal process	7787	864	738.28	7.4e-11	0.96246
GO:0002520	immune system development	999	157	94.71	8.7e-11	0.32906
GO:0007154	cell communication	6740	762	639.01	8.7e-11	0.04476
GO:0048731	system development	4973	586	471.48	9.7e-11	0.78563
GO:0050790	regulation of catalytic activity	2351	311	222.9	1.1e-10	0.01249
GO:0065009	regulation of molecular function	3022	383	286.51	1.4e-10	0.41638
GO:0070887	cellular response to chemical stimulus	3316	414	314.39	1.4e-10	0.09789
GO:0009605	response to external stimulus	2580	335	244.61	1.7e-10	0.44223
GO:0007275	multicellular organism development	5538	641	525.05	1.8e-10	0.77444
GO:0006928	movement of cell or subcellular componen...	2222	295	210.67	2.6e-10	0.01956
GO:0006935	chemotaxis	655	112	62.1	3.9e-10	0.00641
GO:0044093	positive regulation of molecular functio...	1789	246	169.61	4.1e-10	0.00892
GO:0042330	taxis	657	112	62.29	4.7e-10	1
GO:0048869	cellular developmental process	4476	530	424.36	6.8e-10	0.23682
GO:0051050	positive regulation of transport	1000	153	94.81	1.1e-09	0.05217
GO:0040011	locomotion	1986	265	188.29	1.6e-09	0.08477
GO:0043085	positive regulation of catalytic activit...	1435	203	136.05	1.7e-09	0.01929
GO:1901700	response to oxygen-containing compound	1677	230	158.99	2.1e-09	0.51074
GO:0001817	regulation of cytokine production	739	120	70.06	2.3e-09	0.36779
GO:0098609	cell-cell adhesion	855	134	81.06	2.7e-09	0.00775
GO:0048513	animal organ development	3640	440	345.1	2.9e-09	0.55746
GO:0032879	regulation of localization	2895	361	274.47	4e-09	0.04124
GO:0030198	extracellular matrix organization	375	72	35.55	4.5e-09	2.9e-06
GO:0002521	leukocyte differentiation	526	92	49.87	4.8e-09	0.01226
GO:0032502	developmental process	6455	719	611.99	1.1e-08	0.59153
GO:0051049	regulation of transport	1918	253	181.84	1.2e-08	0.12874
GO:0008283	cell proliferation	2056	268	194.93	1.3e-08	0.0034
GO:0015701	bicarbonate transport	42	18	3.98	1.3e-08	1.3e-08
GO:2000026	regulation of multicellular organismal d...	2185	281	207.16	1.9e-08	0.00788
GO:0007165	signal transduction	6243	696	591.89	2.1e-08	0.02309
GO:0048468	cell development	2200	282	208.58	2.5e-08	0.06837
GO:0051716	cellular response to stimulus	7705	837	730.5	2.8e-08	0.31443
GO:0043062	extracellular structure organization	429	77	40.67	2.8e-08	0.56978
GO:0042110	T cell activation	472	82	44.75	4.5e-08	0.02014
GO:1901701	cellular response to oxygen-containing c...	1161	165	110.07	5e-08	0.00161
GO:0050900	leukocyte migration	499	85	47.31	6.4e-08	0.00265
GO:0048871	multicellular organismal homeostasis	486	83	46.08	8.1e-08	0.00148
GO:0007159	leukocyte cell-cell adhesion	349	65	33.09	8.3e-08	0.01195
GO:0042744	hydrogen peroxide catabolic process	33	15	3.13	8.4e-08	8.4e-08
GO:0016477	cell migration	1598	213	151.5	9.3e-08	0.05206
GO:0071310	cellular response to organic substance	2740	336	259.78	9.9e-08	0.06083
GO:0048870	cell motility	1754	230	166.29	1e-07	0.03657
GO:0051674	localization of cell	1754	230	166.29	1e-07	0.03657
GO:0048522	positive regulation of cellular process	5559	623	527.04	1e-07	0.94716
GO:0010646	regulation of cell communication	3601	425	341.41	1.2e-07	0.13875
GO:0023051	regulation of signaling	3650	430	346.05	1.2e-07	0.11945
GO:0010647	positive regulation of cell communicatio...	1878	243	178.05	1.3e-07	0.00649
GO:0048518	positive regulation of biological proces...	6306	695	597.86	1.6e-07	0.97639
GO:0023056	positive regulation of signaling	1885	243	178.71	1.8e-07	0.00789
GO:0006952	defense response	1849	239	175.3	1.8e-07	0.87301
GO:0022008	neurogenesis	1658	218	157.19	1.9e-07	0.08723
GO:0010033	response to organic substance	3354	398	317.99	2e-07	0.26183
GO:0051241	negative regulation of multicellular org...	1336	182	126.66	2e-07	0.01371
GO:0042221	response to chemical	4831	548	458.02	2.1e-07	0.96751
GO:0021700	developmental maturation	285	55	27.02	2.5e-07	0.2083
GO:0001818	negative regulation of cytokine producti...	307	58	29.11	2.5e-07	6.4e-05
GO:0051047	positive regulation of secretion	436	75	41.34	2.5e-07	0.00718
GO:0048872	homeostasis of number of cells	251	50	23.8	3.2e-07	0.00531
GO:0072593	reactive oxygen species metabolic proces...	281	54	26.64	3.7e-07	0.40461
GO:0002694	regulation of leukocyte activation	593	94	56.22	4.1e-07	0.37719
GO:0032101	regulation of response to external stimu...	922	133	87.41	4.7e-07	0.43813
GO:0050865	regulation of cell activation	637	99	60.39	5.2e-07	0.32146
GO:0042743	hydrogen peroxide metabolic process	57	19	5.4	6.2e-07	0.18464
GO:0050793	regulation of developmental process	2733	330	259.11	6.2e-07	0.54248
GO:1903532	positive regulation of secretion by cell	407	70	38.59	6.4e-07	0.01739
GO:0050863	regulation of T cell activation	324	59	30.72	7.1e-07	0.23609
GO:0006811	ion transport	1706	220	161.74	7.2e-07	0.08772
GO:0009611	response to wounding	692	105	65.61	7.5e-07	0.00096
GO:0051046	regulation of secretion	836	122	79.26	7.8e-07	0.08722
GO:0045596	negative regulation of cell differentiat...	761	113	72.15	8.5e-07	0.00128
GO:0002237	response to molecule of bacterial origin	365	64	34.61	9.7e-07	0.04588
GO:0042127	regulation of cell proliferation	1723	221	163.36	1e-06	0.03914
GO:0032612	interleukin-1 production	117	29	11.09	1e-06	0.07698
GO:1903037	regulation of leukocyte cell-cell adhesi...	313	57	29.68	1.1e-06	0.12499
GO:0017001	antibiotic catabolic process	59	19	5.59	1.1e-06	0.22511
GO:0007059	chromosome segregation	321	58	30.43	1.1e-06	0.07915
GO:0140014	mitotic nuclear division	269	51	25.5	1.2e-06	0.08504
GO:0030155	regulation of cell adhesion	699	105	66.27	1.2e-06	0.00996
GO:0006468	protein phosphorylation	2017	252	191.23	1.3e-06	0.06547
GO:0035556	intracellular signal transduction	2977	353	282.25	1.4e-06	0.03665
GO:0048583	regulation of response to stimulus	4410	499	418.11	1.5e-06	0.34178
GO:0034599	cellular response to oxidative stress	302	55	28.63	1.7e-06	0.00061
GO:0000003	reproduction	1435	188	136.05	1.8e-06	0.44088
GO:0045859	regulation of protein kinase activity	800	116	75.85	2e-06	0.67256
GO:1903530	regulation of secretion by cell	777	113	73.67	2.4e-06	0.01112
GO:0022414	reproductive process	1432	187	135.77	2.4e-06	0.49842
GO:0000280	nuclear division	414	69	39.25	2.4e-06	0.11217
GO:0022407	regulation of cell-cell adhesion	414	69	39.25	2.4e-06	0.07938
GO:0007166	cell surface receptor signaling pathway	3111	365	294.95	2.4e-06	0.04676
GO:0030099	myeloid cell differentiation	422	70	40.01	2.5e-06	0.01699
GO:0045860	positive regulation of protein kinase ac...	535	84	50.72	2.5e-06	0.0041
GO:1990266	neutrophil migration	122	29	11.57	2.6e-06	0.16106
GO:0046649	lymphocyte activation	755	110	71.58	3e-06	0.05411
GO:0001819	positive regulation of cytokine producti...	473	76	44.84	3.2e-06	0.29815
GO:0007399	nervous system development	2402	290	227.73	3.6e-06	0.3331
GO:0000819	sister chromatid segregation	185	38	17.54	3.8e-06	0.14478
GO:0051347	positive regulation of transferase activ...	657	98	62.29	3.8e-06	0.2417
GO:0030217	T cell differentiation	243	46	23.04	4e-06	0.03428
GO:0030098	lymphocyte differentiation	357	61	33.85	4.1e-06	0.0138
GO:0097530	granulocyte migration	145	32	13.75	4.5e-06	0.14154
GO:0071621	granulocyte chemotaxis	126	29	11.95	5.2e-06	0.26203
GO:0033993	response to lipid	947	131	89.78	5.3e-06	0.83964
GO:0050663	cytokine secretion	253	47	23.99	5.4e-06	0.09195
GO:0030593	neutrophil chemotaxis	107	26	10.14	5.5e-06	0.00022
GO:0001934	positive regulation of protein phosphory...	1027	140	97.37	5.5e-06	0.30188
GO:0009967	positive regulation of signal transducti...	1718	216	162.88	5.6e-06	0.02311
GO:0071695	anatomical structure maturation	167	35	15.83	5.6e-06	0.00021
GO:0098813	nuclear chromosome segregation	261	48	24.75	5.7e-06	0.12656
GO:0033674	positive regulation of kinase activity	580	88	54.99	6e-06	0.61201
GO:0051094	positive regulation of developmental pro...	1434	185	135.96	6e-06	0.00554
GO:0070942	neutrophil mediated cytotoxicity	10	7	0.95	6.3e-06	1
GO:0042063	gliogenesis	300	53	28.44	6.5e-06	0.42666
GO:0032611	interleukin-1 beta production	102	25	9.67	7e-06	0.01503
GO:0051187	cofactor catabolic process	66	19	6.26	7.3e-06	0.37773
GO:0048469	cell maturation	176	36	16.69	7.4e-06	0.00024
GO:0048584	positive regulation of response to stimu...	2529	301	239.77	7.5e-06	0.10204
GO:0000902	cell morphogenesis	1051	142	99.64	7.6e-06	0.00652
GO:0015669	gas transport	21	10	1.99	7.6e-06	1
GO:0050727	regulation of inflammatory response	493	77	46.74	7.9e-06	0.01274
GO:0042737	drug catabolic process	142	31	13.46	7.9e-06	0.0489
GO:0008284	positive regulation of cell proliferatio...	956	131	90.64	8.6e-06	0.00447
GO:0097529	myeloid leukocyte migration	213	41	20.19	8.6e-06	0.15289
GO:0045595	regulation of cell differentiation	1907	235	180.8	8.8e-06	0.54328
GO:0009966	regulation of signal transduction	3215	371	304.81	9.8e-06	0.09368
GO:0051983	regulation of chromosome segregation	104	25	9.86	1e-05	0.00123
GO:0002682	regulation of immune system process	1706	213	161.74	1e-05	0.80745
GO:0051247	positive regulation of protein metabolic...	1734	216	164.4	1e-05	0.21332
GO:0048285	organelle fission	456	72	43.23	1.1e-05	0.17974
GO:0048699	generation of neurons	1558	197	147.71	1.1e-05	0.11321
GO:0043549	regulation of kinase activity	881	122	83.53	1.1e-05	0.76735
GO:0032989	cellular component morphogenesis	1157	153	109.69	1.1e-05	0.38845
GO:0002262	myeloid cell homeostasis	151	32	14.32	1.1e-05	0.20196
GO:0050729	positive regulation of inflammatory resp...	151	32	14.32	1.1e-05	1.1e-05
GO:0009617	response to bacterium	734	105	69.59	1.1e-05	0.21457
GO:0006979	response to oxidative stress	457	72	43.33	1.1e-05	0.44836
GO:0051852	disruption by host of symbiont cells	14	8	1.33	1.1e-05	0.02208
GO:0032496	response to lipopolysaccharide	345	58	32.71	1.2e-05	0.00044
GO:0032652	regulation of interleukin-1 production	105	25	9.95	1.2e-05	0.03631
GO:0050714	positive regulation of protein secretion	276	49	26.17	1.2e-05	0.01152
GO:0042327	positive regulation of phosphorylation	1079	144	102.3	1.2e-05	0.37064
GO:0044321	response to leptin	22	10	2.09	1.3e-05	0.04701
GO:0051301	cell division	609	90	57.74	1.4e-05	0.00034
GO:0022409	positive regulation of cell-cell adhesio...	262	47	24.84	1.4e-05	0.03033
GO:0097237	cellular response to toxic substance	247	45	23.42	1.4e-05	0.8676
GO:0002718	regulation of cytokine production involv...	87	22	8.25	1.4e-05	0.01028
GO:0000070	mitotic sister chromatid segregation	153	32	14.51	1.4e-05	0.0069
GO:0034330	cell junction organization	293	51	27.78	1.5e-05	0.01269
GO:0030595	leukocyte chemotaxis	225	42	21.33	1.5e-05	0.16169
GO:0019730	antimicrobial humoral response	126	28	11.95	1.5e-05	0.00342
GO:0051338	regulation of transferase activity	985	133	93.39	1.5e-05	0.6103
GO:0042116	macrophage activation	100	24	9.48	1.6e-05	0.0364
GO:0042391	regulation of membrane potential	437	69	41.43	1.6e-05	0.07488
GO:0003006	developmental process involved in reprod...	680	98	64.47	1.6e-05	0.03123
GO:0034614	cellular response to reactive oxygen spe...	168	34	15.93	1.7e-05	0.01007
GO:0070943	neutrophil mediated killing of symbiont ...	8	6	0.76	1.7e-05	0.09457
GO:0000302	response to reactive oxygen species	234	43	22.19	1.8e-05	0.08574
GO:0034762	regulation of transmembrane transport	580	86	54.99	1.8e-05	0.04726
GO:1902105	regulation of leukocyte differentiation	280	49	26.55	1.8e-05	0.23632
GO:0046631	alpha-beta T cell activation	141	30	13.37	1.9e-05	0.04279
GO:0002724	regulation of T cell cytokine production	32	12	3.03	1.9e-05	0.11751
GO:0032270	positive regulation of cellular protein ...	1629	203	154.44	1.9e-05	0.12279
GO:0008219	cell death	2291	273	217.21	2e-05	0.02143
GO:0050806	positive regulation of synaptic transmis...	163	33	15.45	2.2e-05	0.00804
GO:0044057	regulation of system process	617	90	58.5	2.2e-05	0.04496
GO:0050707	regulation of cytokine secretion	222	41	21.05	2.4e-05	0.05046
GO:0048878	chemical homeostasis	1211	157	114.81	2.4e-05	0.04279
GO:0008015	blood circulation	551	82	52.24	2.5e-05	0.05823
GO:0051093	negative regulation of developmental pro...	1058	140	100.31	2.5e-05	0.56625
GO:0009719	response to endogenous stimulus	1683	208	159.56	2.6e-05	0.0385
GO:0086091	regulation of heart rate by cardiac cond...	38	13	3.6	2.7e-05	2.7e-05
GO:0006915	apoptotic process	2015	243	191.04	2.8e-05	0.01237
GO:0060326	cell chemotaxis	308	52	29.2	2.9e-05	0.10206
GO:0010035	response to inorganic substance	570	84	54.04	2.9e-05	0.06647
GO:0002790	peptide secretion	647	93	61.34	2.9e-05	0.02477
GO:0001932	regulation of protein phosphorylation	1482	186	140.51	3e-05	0.66178
GO:0010562	positive regulation of phosphorus metabo...	1152	150	109.22	3e-05	0.43615
GO:0045937	positive regulation of phosphate metabol...	1152	150	109.22	3e-05	0.43615
GO:0034101	erythrocyte homeostasis	124	27	11.76	3.1e-05	0.08858
GO:0045785	positive regulation of cell adhesion	405	64	38.4	3.1e-05	0.03091
GO:0098657	import into cell	965	129	91.49	3.3e-05	0.02602
GO:1990778	protein localization to cell periphery	326	54	30.91	3.5e-05	0.08366
GO:0051873	killing by host of symbiont cells	12	7	1.14	3.5e-05	0.07366
GO:0042108	positive regulation of cytokine biosynth...	67	18	6.35	3.5e-05	0.04225
GO:0002367	cytokine production involved in immune r...	105	24	9.95	3.7e-05	0.01415
GO:2000515	negative regulation of CD4-positive, alp...	29	11	2.75	3.7e-05	0.00172
GO:0048821	erythrocyte development	34	12	3.22	3.8e-05	3.8e-05
GO:0012501	programmed cell death	2160	257	204.79	4.1e-05	0.01434
GO:0071219	cellular response to molecule of bacteri...	227	41	21.52	4.1e-05	0.00212
GO:0007267	cell-cell signaling	1668	205	158.14	4.2e-05	0.07108
GO:0061098	positive regulation of protein tyrosine ...	56	16	5.31	4.2e-05	4.2e-05
GO:0030091	protein repair	6	5	0.57	4.2e-05	4.2e-05
GO:0001508	action potential	133	28	12.61	4.3e-05	0.34884
GO:1902106	negative regulation of leukocyte differe...	106	24	10.05	4.3e-05	0.00528
GO:0010001	glial cell differentiation	220	40	20.86	4.4e-05	0.36237
GO:0031401	positive regulation of protein modificat...	1252	160	118.7	4.4e-05	0.40155
GO:0002793	positive regulation of peptide secretion	297	50	28.16	4.4e-05	0.02914
GO:0035710	CD4-positive, alpha-beta T cell activati...	93	22	8.82	4.4e-05	0.07727
GO:0002292	T cell differentiation involved in immun...	68	18	6.45	4.4e-05	0.02291
GO:0000278	mitotic cell cycle	1034	136	98.03	4.4e-05	0.34718
GO:0009306	protein secretion	611	88	57.93	4.4e-05	0.03714
GO:0032103	positive regulation of response to exter...	321	53	30.43	4.5e-05	0.3299
GO:0000904	cell morphogenesis involved in different...	759	105	71.96	4.6e-05	0.05017
GO:0003013	circulatory system process	561	82	53.19	4.8e-05	0.07927
GO:0050832	defense response to fungus	40	13	3.79	5e-05	5e-05
GO:0009653	anatomical structure morphogenesis	2765	319	262.15	5e-05	0.8311
GO:0007052	mitotic spindle organization	107	24	10.14	5.1e-05	0.00098
GO:0002683	negative regulation of immune system pro...	487	73	46.17	5.4e-05	0.05227
GO:0010941	regulation of cell death	1761	214	166.96	5.6e-05	0.05543
GO:0006950	response to stress	4172	461	395.54	5.7e-05	0.99702
GO:0061564	axon development	530	78	50.25	5.8e-05	0.14037
GO:0009987	cellular process	16225	1582	1538.27	5.9e-05	0.89586
GO:0051783	regulation of nuclear division	193	36	18.3	5.9e-05	0.10804
GO:1903039	positive regulation of leukocyte cell-ce...	223	40	21.14	6e-05	0.18482
GO:0035743	CD4-positive, alpha-beta T cell cytokine...	21	9	1.99	6.2e-05	0.44861
GO:0017144	drug metabolic process	853	115	80.87	6.2e-05	0.00875
GO:0030218	erythrocyte differentiation	115	25	10.9	6.2e-05	0.16427
GO:0045216	cell-cell junction organization	157	31	14.88	6.3e-05	0.14634
GO:1902850	microtubule cytoskeleton organization in...	136	28	12.89	6.5e-05	0.28854
GO:0002369	T cell cytokine production	41	13	3.89	6.6e-05	0.14797
GO:0046632	alpha-beta T cell differentiation	102	23	9.67	6.6e-05	0.01528
GO:0097485	neuron projection guidance	286	48	27.12	6.7e-05	0.17858
GO:0045619	regulation of lymphocyte differentiation	172	33	16.31	6.7e-05	0.04964
GO:0042093	T-helper cell differentiation	58	16	5.5	6.7e-05	0.04239
GO:0031640	killing of cells of other organism	64	17	6.07	6.8e-05	0.00625
GO:0044364	disruption of cells of other organism	64	17	6.07	6.8e-05	1
GO:0050701	interleukin-1 secretion	64	17	6.07	6.8e-05	0.0055
GO:1903707	negative regulation of hemopoiesis	158	31	14.98	7.1e-05	0.21345
GO:0051818	disruption of cells of other organism in...	17	8	1.61	7.1e-05	0.0611
GO:0042060	wound healing	576	83	54.61	7.1e-05	0.00179
GO:1903706	regulation of hemopoiesis	483	72	45.79	7.3e-05	0.46129
GO:0071396	cellular response to lipid	621	88	58.88	8e-05	0.00889
GO:0050829	defense response to Gram-negative bacter...	90	21	8.53	8e-05	0.00087
GO:0070542	response to fatty acid	90	21	8.53	8e-05	0.00173
GO:0001655	urogenital system development	336	54	31.86	8e-05	0.11917
GO:0061515	myeloid cell development	71	18	6.73	8.2e-05	0.59128
GO:0042981	regulation of apoptotic process	1612	197	152.83	8.2e-05	0.02786
GO:0050867	positive regulation of cell activation	410	63	38.87	8.4e-05	0.76507
GO:0042089	cytokine biosynthetic process	124	26	11.76	8.5e-05	0.02498
GO:0051222	positive regulation of protein transport	427	65	40.48	8.6e-05	0.02494
GO:0048608	reproductive structure development	436	66	41.34	9.1e-05	0.00826
GO:0032651	regulation of interleukin-1 beta product...	91	21	8.63	9.5e-05	0.0062
GO:0042107	cytokine metabolic process	125	26	11.85	9.8e-05	0.02727
GO:0007088	regulation of mitotic nuclear division	168	32	15.93	9.9e-05	0.06536
GO:0007093	mitotic cell cycle checkpoint	168	32	15.93	9.9e-05	0.10574
GO:0050801	ion homeostasis	827	111	78.41	9.9e-05	0.04196
GO:0030071	regulation of mitotic metaphase/anaphase...	54	15	5.12	0.0001	0.01759
GO:0002294	CD4-positive, alpha-beta T cell differen...	60	16	5.69	0.0001	0.05513
GO:0051336	regulation of hydrolase activity	1302	163	123.44	0.00011	0.18047
GO:0002688	regulation of leukocyte chemotaxis	112	24	10.62	0.00011	0.01876
GO:0061458	reproductive system development	439	66	41.62	0.00011	1
GO:0007411	axon guidance	284	47	26.93	0.00011	0.00011
GO:0017157	regulation of exocytosis	222	39	21.05	0.00012	0.02282
GO:1904951	positive regulation of establishment of ...	465	69	44.09	0.00012	0.02688
GO:0044320	cellular response to leptin stimulus	18	8	1.71	0.00012	0.00012
GO:0050870	positive regulation of T cell activation	207	37	19.63	0.00012	0.00425
GO:0051250	negative regulation of lymphocyte activa...	155	30	14.7	0.00012	0.02721
GO:0086001	cardiac muscle cell action potential	73	18	6.92	0.00012	0.02814
GO:0009636	response to toxic substance	534	77	50.63	0.00013	0.45182
GO:0051128	regulation of cellular component organiz...	2555	294	242.24	0.00013	0.28423
GO:0002287	alpha-beta T cell activation involved in...	61	16	5.78	0.00013	0.06231
GO:0002293	alpha-beta T cell differentiation involv...	61	16	5.78	0.00013	0.06231
GO:0086005	ventricular cardiac muscle cell action p...	38	12	3.6	0.00013	0.09788
GO:0045162	clustering of voltage-gated sodium chann...	7	5	0.66	0.00014	0.00014
GO:0070944	neutrophil mediated killing of bacterium	7	5	0.66	0.00014	0.00896
GO:0002695	negative regulation of leukocyte activat...	186	34	17.63	0.00014	0.02233
GO:0007548	sex differentiation	271	45	25.69	0.00014	0.02236
GO:0042035	regulation of cytokine biosynthetic proc...	114	24	10.81	0.00015	0.04299
GO:0030182	neuron differentiation	1394	172	132.16	0.00015	0.08958
GO:0000083	regulation of transcription involved in ...	28	10	2.65	0.00015	0.00015
GO:0043067	regulation of programmed cell death	1639	198	155.39	0.00015	0.04308
GO:0031099	regeneration	202	36	19.15	0.00016	0.07274
GO:0050702	interleukin-1 beta secretion	56	15	5.31	0.00016	0.01398
GO:0086002	cardiac muscle cell action potential inv...	56	15	5.31	0.00016	0.05522
GO:1902099	regulation of metaphase/anaphase transit...	56	15	5.31	0.00016	0.02823
GO:0002027	regulation of heart rate	101	22	9.58	0.00016	0.13572
GO:0010942	positive regulation of cell death	749	101	71.01	0.00017	0.00756
GO:0050708	regulation of protein secretion	488	71	46.27	0.00017	0.04371
GO:0060627	regulation of vesicle-mediated transport	548	78	51.96	0.00017	0.29547
GO:0043367	CD4-positive, alpha-beta T cell differen...	75	18	7.11	0.00017	0.05278
GO:0046636	negative regulation of alpha-beta T cell...	39	12	3.7	0.00017	0.6289
GO:0034220	ion transmembrane transport	1176	148	111.5	0.00018	0.17887
GO:0046634	regulation of alpha-beta T cell activati...	95	21	9.01	0.00018	0.41951
GO:0050715	positive regulation of cytokine secretio...	144	28	13.65	0.00018	0.00995
GO:0072001	renal system development	298	48	28.25	0.00019	0.41707
GO:0048268	clathrin coat assembly	19	8	1.8	0.00019	0.00019
GO:0098911	regulation of ventricular cardiac muscle...	19	8	1.8	0.00019	0.00019
GO:0098869	cellular oxidant detoxification	102	22	9.67	0.00019	0.00019
GO:1903047	mitotic cell cycle process	886	116	84	0.00019	0.6908
GO:0071495	cellular response to endogenous stimulus	1411	173	133.78	0.00019	0.05732
GO:0048523	negative regulation of cellular process	4943	532	468.64	0.0002	0.2693
GO:0051249	regulation of lymphocyte activation	507	73	48.07	0.0002	0.63198
GO:0006739	NADP metabolic process	34	11	3.22	0.0002	0.02835
GO:0071216	cellular response to biotic stimulus	251	42	23.8	0.0002	0.90588
GO:0007091	metaphase/anaphase transition of mitotic...	57	15	5.4	0.0002	0.03479
GO:0001822	kidney development	283	46	26.83	0.0002	0.00418
GO:0031175	neuron projection development	1005	129	95.28	0.0002	0.19415
GO:0035637	multicellular organismal signaling	205	36	19.44	0.00021	0.72165
GO:0046639	negative regulation of alpha-beta T cell...	24	9	2.28	0.00021	0.01009
GO:0070207	protein homotrimerization	29	10	2.75	0.00021	0.00021
GO:1903522	regulation of blood circulation	300	48	28.44	0.00022	0.11643
GO:0051883	killing of cells in other organism invol...	15	7	1.42	0.00022	0.17085
GO:0043269	regulation of ion transport	710	96	67.31	0.00022	0.27808
GO:0002251	organ or tissue specific immune response	40	12	3.79	0.00023	0.16297
GO:0002823	negative regulation of adaptive immune r...	40	12	3.79	0.00023	0.02609
GO:0009888	tissue development	2082	243	197.39	0.00023	0.009
GO:0002684	positive regulation of immune system pro...	1202	150	113.96	0.00024	0.84159
GO:0034765	regulation of ion transmembrane transpor...	494	71	46.84	0.00025	0.31449
GO:0098771	inorganic ion homeostasis	757	101	71.77	0.00025	0.13156
GO:0001906	cell killing	169	31	16.02	0.00026	0.16976
GO:0007409	axonogenesis	486	70	46.08	0.00026	0.39299
GO:0042542	response to hydrogen peroxide	147	28	13.94	0.00026	0.14929
GO:0071222	cellular response to lipopolysaccharide	215	37	20.38	0.00026	0.01145
GO:0055085	transmembrane transport	1637	196	155.2	0.00027	0.10637
GO:0033692	cellular polysaccharide biosynthetic pro...	71	17	6.73	0.00027	0.01396
GO:1903305	regulation of regulated secretory pathwa...	162	30	15.36	0.00027	0.07225
GO:0050878	regulation of body fluid levels	504	72	47.78	0.00027	0.07466
GO:0015711	organic anion transport	487	70	46.17	0.00028	0.05937
GO:0072659	protein localization to plasma membrane	271	44	25.69	0.00028	0.00028
GO:0043371	negative regulation of CD4-positive, alp...	20	8	1.9	0.00028	0.01531
GO:0071407	cellular response to organic cyclic comp...	548	77	51.96	0.00029	0.00703
GO:0002828	regulation of type 2 immune response	30	10	2.84	0.00029	0.62916
GO:1902751	positive regulation of cell cycle G2/M p...	30	10	2.84	0.00029	0.25744
GO:0030030	cell projection organization	1564	188	148.28	0.00029	0.14301
GO:2000241	regulation of reproductive process	148	28	14.03	0.00029	0.00431
GO:0042325	regulation of phosphorylation	1631	195	154.63	0.0003	0.84322
GO:0002696	positive regulation of leukocyte activat...	395	59	37.45	0.0003	0.93794
GO:0071345	cellular response to cytokine stimulus	1125	141	106.66	0.0003	0.01248
GO:0010965	regulation of mitotic sister chromatid s...	59	15	5.59	0.0003	0.05054
GO:0043030	regulation of macrophage activation	59	15	5.59	0.0003	0.06675
GO:0044784	metaphase/anaphase transition of cell cy...	59	15	5.59	0.0003	0.05054
GO:0002227	innate immune response in mucosa	25	9	2.37	0.0003	0.0003
GO:0051156	glucose 6-phosphate metabolic process	25	9	2.37	0.0003	0.06108
GO:0046677	response to antibiotic	337	52	31.95	0.0003	0.03804
GO:0030574	collagen catabolic process	47	13	4.46	0.00031	0.00031
GO:0009620	response to fungus	53	14	5.02	0.00031	0.72418
GO:1903307	positive regulation of regulated secreto...	53	14	5.02	0.00031	0.00031
GO:0035295	tube development	1127	141	106.85	0.00033	0.04843
GO:0034097	response to cytokine	1220	151	115.67	0.00033	0.01182
GO:0035744	T-helper 1 cell cytokine production	8	5	0.76	0.00033	0.25784
GO:1903044	protein localization to membrane raft	8	5	0.76	0.00033	0.00033
GO:0055080	cation homeostasis	745	99	70.63	0.00033	0.18898
GO:0005976	polysaccharide metabolic process	113	23	10.71	0.00034	0.01558
GO:0002286	T cell activation involved in immune res...	106	22	10.05	0.00034	0.04696
GO:0050817	coagulation	347	53	32.9	0.00034	0.01199
GO:0045730	respiratory burst	36	11	3.41	0.00035	0.00035
GO:0065007	biological regulation	12540	1250	1188.9	0.00035	0.99988
GO:0007596	blood coagulation	339	52	32.14	0.00035	0.01251
GO:0002791	regulation of peptide secretion	517	73	49.02	0.00035	0.06361
GO:0007049	cell cycle	1866	219	176.91	0.00036	0.4827
GO:0015671	oxygen transport	16	7	1.52	0.00036	0.00036
GO:0045623	negative regulation of T-helper cell dif...	16	7	1.52	0.00036	0.02212
GO:0048609	multicellular organismal reproductive pr...	837	109	79.36	0.00037	0.00723
GO:0002285	lymphocyte activation involved in immune...	180	32	17.07	0.00037	0.02253
GO:0060718	chorionic trophoblast cell differentiati...	5	4	0.47	0.00037	0.00037
GO:0070948	regulation of neutrophil mediated cytoto...	5	4	0.47	0.00037	0.00037
GO:0097350	neutrophil clearance	5	4	0.47	0.00037	0.00037
GO:0097360	chorionic trophoblast cell proliferation	5	4	0.47	0.00037	1
GO:1901382	regulation of chorionic trophoblast cell...	5	4	0.47	0.00037	0.00037
GO:2000554	regulation of T-helper 1 cell cytokine p...	5	4	0.47	0.00037	1
GO:2000556	positive regulation of T-helper 1 cell c...	5	4	0.47	0.00037	0.00037
GO:0098815	modulation of excitatory postsynaptic po...	42	12	3.98	0.00038	0.13971
GO:0072089	stem cell proliferation	121	24	11.47	0.00038	0.00544
GO:0032602	chemokine production	93	20	8.82	0.00038	0.02192
GO:0006820	anion transport	632	86	59.92	0.00038	0.14405
GO:0000075	cell cycle checkpoint	219	37	20.76	0.00038	0.14735
GO:1903708	positive regulation of hemopoiesis	188	33	17.82	0.00038	0.01246
GO:0120036	plasma membrane bounded cell projection ...	1525	183	144.58	0.00038	0.17267
GO:0070301	cellular response to hydrogen peroxide	100	21	9.48	0.00038	0.00038
GO:0002700	regulation of production of molecular me...	143	27	13.56	0.00039	0.04323
GO:0045580	regulation of T cell differentiation	143	27	13.56	0.00039	0.00358
GO:0019731	antibacterial humoral response	48	13	4.55	0.00039	0.00039
GO:1903115	regulation of actin filament-based movem...	48	13	4.55	0.00039	0.13306
GO:0006836	neurotransmitter transport	275	44	26.07	0.00039	0.00039
GO:0002703	regulation of leukocyte mediated immunit...	196	34	18.58	0.00039	0.28945
GO:0016310	phosphorylation	2470	281	234.18	0.0004	0.44331
GO:0006897	endocytosis	839	109	79.54	0.0004	0.19346
GO:1903845	negative regulation of cellular response...	80	18	7.58	0.00041	0.17966
GO:2000514	regulation of CD4-positive, alpha-beta T...	61	15	5.78	0.00045	0.35708
GO:0002385	mucosal immune response	37	11	3.51	0.00045	0.31535
GO:0016999	antibiotic metabolic process	152	28	14.41	0.00046	0.32884
GO:0031347	regulation of defense response	906	116	85.9	0.00046	0.14983
GO:0016043	cellular component organization	6516	681	617.77	0.00048	0.99982
GO:0042088	T-helper 1 type immune response	43	12	4.08	0.00048	0.0236
GO:0048708	astrocyte differentiation	81	18	7.68	0.00048	0.01714
GO:0032409	regulation of transporter activity	294	46	27.87	0.00048	0.19531
GO:0002822	regulation of adaptive immune response b...	145	27	13.75	0.00049	0.09902
GO:0032880	regulation of protein localization	1036	130	98.22	0.00049	0.02555
GO:0045921	positive regulation of exocytosis	88	19	8.34	0.0005	0.23077
GO:0007599	hemostasis	344	52	32.61	0.0005	0.01649
GO:0042493	response to drug	1037	130	98.32	0.00051	0.26705
GO:0090068	positive regulation of cell cycle proces...	295	46	27.97	0.00052	0.27843
GO:0055114	oxidation-reduction process	1019	128	96.61	0.00052	0.00658
GO:0006575	cellular modified amino acid metabolic p...	207	35	19.63	0.00053	0.00053
GO:0022898	regulation of transmembrane transporter ...	279	44	26.45	0.00053	0.22877
GO:0051306	mitotic sister chromatid separation	62	15	5.88	0.00054	0.08081
GO:0048667	cell morphogenesis involved in neuron di...	604	82	57.26	0.00055	0.3442
GO:2000377	regulation of reactive oxygen species me...	192	33	18.2	0.00056	0.06133
GO:0033045	regulation of sister chromatid segregati...	82	18	7.77	0.00056	0.05759
GO:0051702	interaction with symbiont	82	18	7.77	0.00056	0.02276
GO:0050704	regulation of interleukin-1 secretion	56	14	5.31	0.00057	0.05062
GO:0055065	metal ion homeostasis	667	89	63.24	0.00057	0.00367
GO:0043270	positive regulation of ion transport	280	44	26.55	0.00058	0.23914
GO:0070098	chemokine-mediated signaling pathway	89	19	8.44	0.00058	0.00058
GO:0006921	cellular component disassembly involved ...	38	11	3.6	0.00058	0.17997
GO:0044264	cellular polysaccharide metabolic proces...	103	21	9.77	0.00058	0.02812
GO:0010971	positive regulation of G2/M transition o...	27	9	2.56	0.00058	0.00058
GO:0045137	development of primary sexual characteri...	224	37	21.24	0.00059	0.1008
GO:0048812	neuron projection morphogenesis	668	89	63.33	0.0006	0.29328
GO:0034764	positive regulation of transmembrane tra...	209	35	19.82	0.00064	0.02316
GO:0032504	multicellular organism reproduction	850	109	80.59	0.00064	1
GO:0031646	positive regulation of neurological syst...	63	15	5.97	0.00065	0.10728
GO:0031349	positive regulation of defense response	511	71	48.45	0.00067	0.50156
GO:0007009	plasma membrane organization	104	21	9.86	0.00067	0.00744
GO:0042476	odontogenesis	133	25	12.61	0.00067	0.04019
GO:0002829	negative regulation of type 2 immune res...	13	6	1.23	0.00069	0.00069
GO:0098901	regulation of cardiac muscle cell action...	33	10	3.13	0.00069	0.3867
GO:0006937	regulation of muscle contraction	171	30	16.21	0.00069	0.12608
GO:0010817	regulation of hormone levels	538	74	51.01	0.00069	0.03456
GO:0002720	positive regulation of cytokine producti...	57	14	5.4	0.00069	0.02228
GO:0045620	negative regulation of lymphocyte differ...	57	14	5.4	0.00069	0.01301
GO:0090307	mitotic spindle assembly	57	14	5.4	0.00069	0.01719
GO:0002573	myeloid leukocyte differentiation	210	35	19.91	0.0007	0.0496
GO:0050866	negative regulation of cell activation	210	35	19.91	0.0007	0.05544
GO:0008406	gonad development	218	36	20.67	0.0007	0.12118
GO:0001894	tissue homeostasis	226	37	21.43	0.0007	0.01415
GO:0050868	negative regulation of T cell activation	119	23	11.28	0.00072	0.1393
GO:0009725	response to hormone	1009	126	95.66	0.00072	0.07823
GO:0032102	negative regulation of response to exter...	375	55	35.55	0.00073	0.00073
GO:0000271	polysaccharide biosynthetic process	77	17	7.3	0.00074	0.0434
GO:0051851	modification by host of symbiont morphol...	77	17	7.3	0.00074	0.03024
GO:1990748	cellular detoxification	112	22	10.62	0.00074	1
GO:0002820	negative regulation of adaptive immune r...	45	12	4.27	0.00075	0.05854
GO:0030260	entry into host cell	134	25	12.7	0.00075	0.34993
GO:0044409	entry into host	134	25	12.7	0.00075	0.34993
GO:0051806	entry into cell of other organism involv...	134	25	12.7	0.00075	0.34993
GO:0051828	entry into other organism involved in sy...	134	25	12.7	0.00075	0.34993
GO:0071236	cellular response to antibiotic	149	27	14.13	0.00075	0.31302
GO:0048646	anatomical structure formation involved ...	1187	145	112.54	0.00075	0.21877
GO:0030029	actin filament-based process	772	100	73.19	0.00076	0.01655
GO:0002699	positive regulation of immune effector p...	211	35	20	0.00076	0.00645
GO:0002702	positive regulation of production of mol...	98	20	9.29	0.00077	0.01334
GO:0032623	interleukin-2 production	64	15	6.07	0.00077	0.01959
GO:0045123	cellular extravasation	64	15	6.07	0.00077	0.0146
GO:1905818	regulation of chromosome separation	64	15	6.07	0.00077	0.1053
GO:0051304	chromosome separation	91	19	8.63	0.00077	0.06462
GO:0010876	lipid localization	410	59	38.87	0.00078	0.01946
GO:0043032	positive regulation of macrophage activa...	28	9	2.65	0.00079	0.00079
GO:2000463	positive regulation of excitatory postsy...	28	9	2.65	0.00079	0.00079
GO:0051960	regulation of nervous system development	947	119	89.78	0.0008	0.1167
GO:0048666	neuron development	1133	139	107.42	0.00081	0.31748
GO:1903844	regulation of cellular response to trans...	120	23	11.38	0.00082	0.20006
GO:0035821	modification of morphology or physiology...	165	29	15.64	0.00082	0.2409
GO:0019226	transmission of nerve impulse	71	16	6.73	0.00083	0.00083
GO:0051270	regulation of cellular component movemen...	1106	136	104.86	0.00084	0.05281
GO:0034123	positive regulation of toll-like recepto...	23	8	2.18	0.00086	0.00086
GO:0030512	negative regulation of transforming grow...	78	17	7.4	0.00086	0.00086
GO:0032413	negative regulation of ion transmembrane...	85	18	8.06	0.00088	0.00752
GO:0008608	attachment of spindle microtubules to ki...	34	10	3.22	0.00089	0.00089
GO:0010573	vascular endothelial growth factor produ...	34	10	3.22	0.00089	0.18003
GO:0044262	cellular carbohydrate metabolic process	286	44	27.12	0.0009	0.01532
GO:0050920	regulation of chemotaxis	213	35	20.19	0.0009	0.03626
GO:0050804	modulation of chemical synaptic transmis...	447	63	42.38	0.00091	0.27322
GO:0048585	negative regulation of response to stimu...	1715	200	162.6	0.00091	0.33958
GO:0046718	viral entry into host cell	121	23	11.47	0.00092	0.00092
GO:0048858	cell projection morphogenesis	686	90	65.04	0.00092	0.33896
GO:1903038	negative regulation of leukocyte cell-ce...	136	25	12.89	0.00094	0.13099
GO:0090087	regulation of peptide transport	750	97	71.11	0.00095	0.06632
GO:0099177	regulation of trans-synaptic signaling	448	63	42.47	0.00096	0.27979
GO:0010038	response to metal ion	371	54	35.17	0.00098	0.02972
GO:0014013	regulation of gliogenesis	129	24	12.23	0.00099	0.30446
GO:1901568	fatty acid derivative metabolic process	167	29	15.83	0.001	0.03293
GO:0032412	regulation of ion transmembrane transpor...	271	42	25.69	0.00101	0.33543
GO:0032990	cell part morphogenesis	706	92	66.94	0.00101	0.3346
GO:0043410	positive regulation of MAPK cascade	554	75	52.52	0.00101	0.00101
GO:0034637	cellular carbohydrate biosynthetic proce...	86	18	8.15	0.00102	0.0552
GO:0007264	small GTPase mediated signal transductio...	581	78	55.08	0.00103	0.03214
GO:0000912	assembly of actomyosin apparatus involve...	6	4	0.57	0.00103	1
GO:0000915	actomyosin contractile ring assembly	6	4	0.57	0.00103	0.00103
GO:0055059	asymmetric neuroblast division	6	4	0.57	0.00103	0.00103
GO:0031644	regulation of neurological system proces...	137	25	12.99	0.00105	0.05011
GO:0051321	meiotic cell cycle	247	39	23.42	0.00105	0.07015
GO:0006691	leukotriene metabolic process	29	9	2.75	0.00105	0.00105
GO:0001774	microglial cell activation	53	13	5.02	0.00108	0.00108
GO:0002269	leukocyte activation involved in inflamm...	53	13	5.02	0.00108	1
GO:0032731	positive regulation of interleukin-1 bet...	53	13	5.02	0.00108	0.09795
GO:0002523	leukocyte migration involved in inflamma...	14	6	1.33	0.00111	0.00111
GO:0034331	cell junction maintenance	14	6	1.33	0.00111	0.25778
GO:0060284	regulation of cell development	974	121	92.34	0.00111	0.05923
GO:0001503	ossification	399	57	37.83	0.00113	0.48994
GO:0031100	animal organ regeneration	73	16	6.92	0.00113	0.00113
GO:0120039	plasma membrane bounded cell projection ...	682	89	64.66	0.00116	0.37845
GO:0001704	formation of primary germ layer	123	23	11.66	0.00116	0.06143
GO:0030278	regulation of ossification	200	33	18.96	0.00116	0.00116
GO:0045444	fat cell differentiation	224	36	21.24	0.00116	0.05704
GO:0150076	neuroinflammatory response	80	17	7.58	0.00116	0.24744
GO:0031579	membrane raft organization	24	8	2.28	0.00118	0.2065
GO:0001505	regulation of neurotransmitter levels	357	52	33.85	0.00118	0.00118
GO:0051223	regulation of protein transport	719	93	68.17	0.0012	0.08225
GO:0001696	gastric acid secretion	19	7	1.8	0.00123	0.00123
GO:0002827	positive regulation of T-helper 1 type i...	19	7	1.8	0.00123	0.14023
GO:0071731	response to nitric oxide	19	7	1.8	0.00123	0.00123
GO:0007016	cytoskeletal anchoring at plasma membran...	10	5	0.95	0.00128	0.00128
GO:0070201	regulation of establishment of protein l...	766	98	72.62	0.00128	0.078
GO:0045787	positive regulation of cell cycle	384	55	36.41	0.00128	0.27031
GO:0008584	male gonad development	139	25	13.18	0.00129	0.00129
GO:0098900	regulation of action potential	54	13	5.12	0.0013	0.23179
GO:0086003	cardiac muscle cell contraction	74	16	7.02	0.00132	0.14395
GO:0051345	positive regulation of hydrolase activit...	776	99	73.57	0.00133	0.00133
GO:0090092	regulation of transmembrane receptor pro...	242	38	22.94	0.00134	0.0919
GO:1901992	positive regulation of mitotic cell cycl...	88	18	8.34	0.00134	0.11808
GO:0015893	drug transport	218	35	20.67	0.00137	0.07794
GO:0090022	regulation of neutrophil chemotaxis	30	9	2.84	0.00137	0.10367
GO:0071417	cellular response to organonitrogen comp...	596	79	56.51	0.00138	0.0225
GO:0023061	signal release	472	65	44.75	0.00138	0.00138
GO:0007157	heterophilic cell-cell adhesion via plas...	48	12	4.55	0.00139	0.00139
GO:0032732	positive regulation of interleukin-1 pro...	61	14	5.78	0.00142	0.10545
GO:0034766	negative regulation of ion transmembrane...	110	21	10.43	0.00142	0.42346
GO:0046546	development of primary male sexual chara...	140	25	13.27	0.00144	1
GO:0030262	apoptotic nuclear changes	36	10	3.41	0.00145	0.00145
GO:0042092	type 2 immune response	36	10	3.41	0.00145	1
GO:0086010	membrane depolarization during action po...	36	10	3.41	0.00145	0.00145
GO:0019220	regulation of phosphate metabolic proces...	1838	211	174.26	0.00145	0.8957
GO:0051130	positive regulation of cellular componen...	1273	152	120.69	0.00148	0.21461
GO:0007417	central nervous system development	1010	124	95.76	0.0015	0.14609
GO:0032410	negative regulation of transporter activ...	96	19	9.1	0.00151	0.66354
GO:0017015	regulation of transforming growth factor...	118	22	11.19	0.00153	0.324
GO:0006812	cation transport	1189	143	112.73	0.00153	0.3849
GO:0051174	regulation of phosphorus metabolic proce...	1840	211	174.45	0.00153	0.89951
GO:0014070	response to organic cyclic compound	927	115	87.89	0.00153	0.6056
GO:0051899	membrane depolarization	89	18	8.44	0.00154	0.12306
GO:0022402	cell cycle process	1398	165	132.54	0.00155	0.78857
GO:0006959	humoral immune response	370	53	35.08	0.00155	0.35351
GO:0043068	positive regulation of programmed cell d...	698	90	66.18	0.00157	0.54388
GO:0033559	unsaturated fatty acid metabolic process	111	21	10.52	0.0016	0.0437
GO:0042742	defense response to bacterium	345	50	32.71	0.00162	0.36707
GO:0002685	regulation of leukocyte migration	196	32	18.58	0.00163	0.23194
GO:0043065	positive regulation of apoptotic process	690	89	65.42	0.00164	0.00164
GO:1904062	regulation of cation transmembrane trans...	354	51	33.56	0.00166	0.38111
GO:0052547	regulation of peptidase activity	458	63	43.42	0.00167	0.02493
GO:0045597	positive regulation of cell differentiat...	1004	123	95.19	0.00168	0.02524
GO:0050706	regulation of interleukin-1 beta secreti...	49	12	4.65	0.00169	0.16315
GO:0006098	pentose-phosphate shunt	15	6	1.42	0.0017	0.0017
GO:0019321	pentose metabolic process	15	6	1.42	0.0017	0.0017
GO:0036445	neuronal stem cell division	15	6	1.42	0.0017	0.20672
GO:0055057	neuroblast division	15	6	1.42	0.0017	0.20672
GO:1904063	negative regulation of cation transmembr...	97	19	9.2	0.00172	0.01213
GO:2000379	positive regulation of reactive oxygen s...	97	19	9.2	0.00172	0.00172
GO:0002726	positive regulation of T cell cytokine p...	20	7	1.9	0.00174	0.16361
GO:0006801	superoxide metabolic process	69	15	6.54	0.00174	0.00174
GO:0061097	regulation of protein tyrosine kinase ac...	90	18	8.53	0.00176	0.84337
GO:1903046	meiotic cell cycle process	189	31	17.92	0.00177	0.14488
GO:0045648	positive regulation of erythrocyte diffe...	31	9	2.94	0.00177	0.00177
GO:0043627	response to estrogen	76	16	7.21	0.00178	0.00178
GO:0061844	antimicrobial humoral immune response me...	76	16	7.21	0.00178	0.00178
GO:0006898	receptor-mediated endocytosis	321	47	30.43	0.00178	0.00178
GO:0086004	regulation of cardiac muscle cell contra...	43	11	4.08	0.00178	0.39868
GO:0090287	regulation of cellular response to growt...	296	44	28.06	0.00182	0.08633
GO:0007094	mitotic spindle assembly checkpoint	37	10	3.51	0.00182	0.00182
GO:0031577	spindle checkpoint	37	10	3.51	0.00182	1
GO:0071173	spindle assembly checkpoint	37	10	3.51	0.00182	1
GO:0071174	mitotic spindle checkpoint	37	10	3.51	0.00182	1
GO:1902622	regulation of neutrophil migration	37	10	3.51	0.00182	0.1179
GO:0032613	interleukin-10 production	56	13	5.31	0.00186	0.11376
GO:0034763	negative regulation of transmembrane tra...	135	24	12.8	0.00188	0.33098
GO:0032635	interleukin-6 production	174	29	16.5	0.00191	0.24137
GO:0022600	digestive system process	98	19	9.29	0.00194	0.06687
GO:1990868	response to chemokine	98	19	9.29	0.00194	1
GO:1990869	cellular response to chemokine	98	19	9.29	0.00194	1
GO:0050767	regulation of neurogenesis	841	105	79.73	0.00197	0.06126
GO:0046637	regulation of alpha-beta T cell differen...	63	14	5.97	0.00197	0.02845
GO:0061900	glial cell activation	63	14	5.97	0.00197	0.62896
GO:1901615	organic hydroxy compound metabolic proce...	541	72	51.29	0.00198	0.32088
GO:0030901	midbrain development	91	18	8.63	0.002	0.15084
GO:0046717	acid secretion	128	23	12.14	0.002	0.05037
GO:0033047	regulation of mitotic sister chromatid s...	70	15	6.64	0.00203	0.19658
GO:0033077	T cell differentiation in thymus	70	15	6.64	0.00203	0.04867
GO:0001706	endoderm formation	50	12	4.74	0.00203	0.39106
GO:0019722	calcium-mediated signaling	223	35	21.14	0.00204	0.02276
GO:0002825	regulation of T-helper 1 type immune res...	26	8	2.47	0.00211	0.131
GO:0050901	leukocyte tethering or rolling	26	8	2.47	0.00211	0.08365
GO:0070252	actin-mediated cell contraction	121	22	11.47	0.00213	0.09895
GO:0071900	regulation of protein serine/threonine k...	516	69	48.92	0.00215	0.00215
GO:0033197	response to vitamin E	11	5	1.04	0.00216	0.00216
GO:0045060	negative thymic T cell selection	11	5	1.04	0.00216	0.00216
GO:0045217	cell-cell junction maintenance	11	5	1.04	0.00216	0.00216
GO:2000551	regulation of T-helper 2 cell cytokine p...	11	5	1.04	0.00216	0.00216
GO:0021762	substantia nigra development	44	11	4.17	0.00218	0.00218
GO:0097028	dendritic cell differentiation	44	11	4.17	0.00218	0.00218
GO:0050764	regulation of phagocytosis	99	19	9.39	0.0022	0.0022
GO:0090183	regulation of kidney development	57	13	5.4	0.0022	0.18745
GO:0031399	regulation of protein modification proce...	1893	215	179.47	0.00222	0.91272
GO:0010046	response to mycotoxin	7	4	0.66	0.00223	0.00223
GO:0044837	actomyosin contractile ring organization	7	4	0.66	0.00223	1
GO:0051256	mitotic spindle midzone assembly	7	4	0.66	0.00223	0.00223
GO:0060717	chorion development	7	4	0.66	0.00223	1
GO:0071455	cellular response to hyperoxia	7	4	0.66	0.00223	0.00223
GO:0071694	maintenance of protein location in extra...	7	4	0.66	0.00223	0.00223
GO:0002819	regulation of adaptive immune response	160	27	15.17	0.00224	0.20288
GO:0045931	positive regulation of mitotic cell cycl...	160	27	15.17	0.00224	0.63662
GO:0006323	DNA packaging	208	33	19.72	0.00225	0.80265
GO:0010574	regulation of vascular endothelial growt...	32	9	3.03	0.00226	0.00226
GO:0032594	protein transport within lipid bilayer	32	9	3.03	0.00226	0.14009
GO:2000273	positive regulation of signaling recepto...	38	10	3.6	0.00227	0.00227
GO:0007586	digestion	137	24	12.99	0.00231	0.05191
GO:1901699	cellular response to nitrogen compound	662	85	62.76	0.00235	0.03057
GO:0006821	chloride transport	107	20	10.14	0.00237	0.00237
GO:0009607	response to biotic stimulus	1089	131	103.25	0.00237	0.86131
GO:0035023	regulation of Rho protein signal transdu...	145	25	13.75	0.00237	0.00237
GO:0030001	metal ion transport	911	112	86.37	0.00238	0.37867
GO:0045061	thymic T cell selection	21	7	1.99	0.0024	0.24299
GO:0071459	protein localization to chromosome, cent...	21	7	1.99	0.0024	0.32793
GO:1904469	positive regulation of tumor necrosis fa...	21	7	1.99	0.0024	0.0024
GO:0002687	positive regulation of leukocyte migrati...	130	23	12.33	0.00247	0.04061
GO:0019221	cytokine-mediated signaling pathway	801	100	75.94	0.00249	0.08942
GO:0032609	interferon-gamma production	115	21	10.9	0.00251	0.31466
GO:0043408	regulation of MAPK cascade	774	97	73.38	0.00256	0.40321
GO:1902533	positive regulation of intracellular sig...	1101	132	104.38	0.00258	0.21052
GO:0035987	endodermal cell differentiation	45	11	4.27	0.00264	0.00264
GO:0006793	phosphorus metabolic process	3417	368	323.96	0.00264	0.57429
GO:0001776	leukocyte homeostasis	86	17	8.15	0.00265	0.04016
GO:0032642	regulation of chemokine production	86	17	8.15	0.00265	0.00265
GO:0050818	regulation of coagulation	86	17	8.15	0.00265	0.50028
GO:0071156	regulation of cell cycle arrest	108	20	10.24	0.00265	0.11329
GO:0030193	regulation of blood coagulation	79	16	7.49	0.0027	0.0027
GO:1901616	organic hydroxy compound catabolic proce...	72	15	6.83	0.00272	0.00272
GO:0009595	detection of biotic stimulus	27	8	2.56	0.00275	0.16354
GO:0033561	regulation of water loss via skin	27	8	2.56	0.00275	0.00275
GO:0051707	response to other organism	1056	127	100.12	0.00277	0.89769
GO:0045841	negative regulation of mitotic metaphase...	39	10	3.7	0.00279	1
GO:0050716	positive regulation of interleukin-1 sec...	39	10	3.7	0.00279	0.39124
GO:0048545	response to steroid hormone	389	54	36.88	0.00282	0.02083
GO:0034329	cell junction assembly	244	37	23.13	0.00285	0.1505
GO:0006796	phosphate-containing compound metabolic ...	3391	365	321.5	0.00286	0.59295
GO:0008347	glial cell migration	52	12	4.93	0.00289	0.00289
GO:2000649	regulation of sodium ion transmembrane t...	52	12	4.93	0.00289	0.00289
GO:0002062	chondrocyte differentiation	124	22	11.76	0.00292	0.00292
GO:0002698	negative regulation of immune effector p...	124	22	11.76	0.00292	0.0505
GO:0090101	negative regulation of transmembrane rec...	124	22	11.76	0.00292	0.43982
GO:0032680	regulation of tumor necrosis factor prod...	163	27	15.45	0.00293	0.27901
GO:0043207	response to external biotic stimulus	1058	127	100.31	0.00296	0.90244
GO:0001525	angiogenesis	595	77	56.41	0.003	0.003
GO:0071702	organic substance transport	2833	309	268.59	0.003	0.84236
GO:0002690	positive regulation of leukocyte chemota...	87	17	8.25	0.00301	0.07046
GO:1901652	response to peptide	532	70	50.44	0.00301	0.09944
GO:0032268	regulation of cellular protein metabolic...	2714	297	257.31	0.00303	0.76702
GO:0031663	lipopolysaccharide-mediated signaling pa...	59	13	5.59	0.00304	0.00304
GO:1900046	regulation of hemostasis	80	16	7.58	0.00308	1
GO:0050808	synapse organization	417	57	39.54	0.0031	0.04578
GO:0051091	positive regulation of DNA-binding trans...	262	39	24.84	0.00311	0.10412
GO:0002548	monocyte chemotaxis	66	14	6.26	0.00312	0.00312
GO:0051965	positive regulation of synapse assembly	66	14	6.26	0.00312	0.00312
GO:0002456	T cell mediated immunity	102	19	9.67	0.00312	0.25559
GO:0072401	signal transduction involved in DNA inte...	73	15	6.92	0.00312	0.21252
GO:0072422	signal transduction involved in DNA dama...	73	15	6.92	0.00312	0.21252
GO:0030261	chromosome condensation	46	11	4.36	0.00317	0.00317
GO:0033046	negative regulation of sister chromatid ...	46	11	4.36	0.00317	0.59061
GO:0008217	regulation of blood pressure	188	30	17.82	0.00318	0.05392
GO:0010951	negative regulation of endopeptidase act...	254	38	24.08	0.00319	0.07565
GO:0032675	regulation of interleukin-6 production	164	27	15.55	0.0032	0.0032
GO:0007051	spindle organization	172	28	16.31	0.00321	0.87167
GO:0007043	cell-cell junction assembly	125	22	11.85	0.00323	0.00323
GO:0030100	regulation of endocytosis	288	42	27.3	0.00325	0.64006
GO:0044281	small molecule metabolic process	2125	237	201.47	0.00334	0.26374
GO:0032490	detection of molecule of bacterial origi...	12	5	1.14	0.00341	0.00341
GO:0032494	response to peptidoglycan	12	5	1.14	0.00341	0.00341
GO:0043383	negative T cell selection	12	5	1.14	0.00341	1
GO:0045161	neuronal ion channel clustering	12	5	1.14	0.00341	1
GO:0045835	negative regulation of meiotic nuclear d...	12	5	1.14	0.00341	0.00341
GO:0090520	sphingolipid mediated signaling pathway	12	5	1.14	0.00341	0.00341
GO:1902100	negative regulation of metaphase/anaphas...	40	10	3.79	0.00341	1
GO:0002886	regulation of myeloid leukocyte mediated...	53	12	5.02	0.00342	0.52997
GO:0032653	regulation of interleukin-10 production	53	12	5.02	0.00342	0.2128
GO:0097366	response to bronchodilator	53	12	5.02	0.00342	0.21436
GO:0050794	regulation of cellular process	11087	1103	1051.15	0.00346	0.99926
GO:0045807	positive regulation of endocytosis	157	26	14.88	0.00348	0.00348
GO:0140013	meiotic nuclear division	173	28	16.4	0.00349	0.24302
GO:0032649	regulation of interferon-gamma productio...	103	19	9.77	0.0035	0.0035
GO:0050830	defense response to Gram-positive bacter...	103	19	9.77	0.0035	0.0035
GO:0034501	protein localization to kinetochore	17	6	1.61	0.00355	0.00355
GO:0044849	estrous cycle	17	6	1.61	0.00355	0.00355
GO:1900451	positive regulation of glutamate recepto...	17	6	1.61	0.00355	0.00355
GO:0019229	regulation of vasoconstriction	60	13	5.69	0.00356	0.048
GO:0050718	positive regulation of interleukin-1 bet...	34	9	3.22	0.00356	0.00356
GO:0071985	multivesicular body sorting pathway	34	9	3.22	0.00356	0.00356
GO:0016051	carbohydrate biosynthetic process	214	33	20.29	0.00357	0.06198
GO:0034121	regulation of toll-like receptor signali...	74	15	7.02	0.00358	0.20302
GO:0072395	signal transduction involved in cell cyc...	74	15	7.02	0.00358	0.23839
GO:0042445	hormone metabolic process	239	36	22.66	0.0036	0.0036
GO:0098655	cation transmembrane transport	886	108	84	0.00369	0.55647
GO:0060048	cardiac muscle contraction	142	24	13.46	0.00373	0.11753
GO:0006814	sodium ion transport	223	34	21.14	0.00377	0.08387
GO:1902531	regulation of intracellular signal trans...	1983	222	188.01	0.00378	0.42712
GO:0043370	regulation of CD4-positive, alpha-beta T...	47	11	4.46	0.0038	0.0629
GO:0045581	negative regulation of T cell differenti...	47	11	4.46	0.0038	0.0629
GO:0051985	negative regulation of chromosome segreg...	47	11	4.46	0.0038	0.6293
GO:1903555	regulation of tumor necrosis factor supe...	166	27	15.74	0.0038	0.91955
GO:0035239	tube morphogenesis	934	113	88.55	0.00383	0.23559
GO:0099003	vesicle-mediated transport in synapse	215	33	20.38	0.00384	0.00384
GO:0009893	positive regulation of metabolic process	3679	392	348.8	0.00385	0.68452
GO:1901989	positive regulation of cell cycle phase ...	104	19	9.86	0.00391	0.18816
GO:0071559	response to transforming growth factor b...	249	37	23.61	0.00402	0.18485
GO:0030199	collagen fibril organization	54	12	5.12	0.00403	0.00403
GO:0052548	regulation of endopeptidase activity	431	58	40.86	0.00404	0.05393
GO:0048771	tissue remodeling	183	29	17.35	0.00408	0.30019
GO:0002532	production of molecular mediator involve...	75	15	7.11	0.00409	0.00409
GO:0002118	aggressive behavior	8	4	0.76	0.00412	0.00412
GO:0035655	interleukin-18-mediated signaling pathwa...	8	4	0.76	0.00412	0.00412
GO:0043313	regulation of neutrophil degranulation	8	4	0.76	0.00412	0.00412
GO:0045144	meiotic sister chromatid segregation	8	4	0.76	0.00412	0.25798
GO:0051177	meiotic sister chromatid cohesion	8	4	0.76	0.00412	0.25798
GO:0071351	cellular response to interleukin-18	8	4	0.76	0.00412	1
GO:0071692	protein localization to extracellular re...	8	4	0.76	0.00412	1
GO:0072603	interleukin-5 secretion	8	4	0.76	0.00412	1
GO:1903236	regulation of leukocyte tethering or rol...	8	4	0.76	0.00412	0.00412
GO:1905446	regulation of mitochondrial ATP synthesi...	8	4	0.76	0.00412	0.25798
GO:2000501	regulation of natural killer cell chemot...	8	4	0.76	0.00412	0.00412
GO:2000662	regulation of interleukin-5 secretion	8	4	0.76	0.00412	0.00412
GO:0120162	positive regulation of cold-induced ther...	97	18	9.2	0.00413	0.00413
GO:0050670	regulation of lymphocyte proliferation	216	33	20.48	0.00414	0.04799
GO:0032640	tumor necrosis factor production	167	27	15.83	0.00414	0.32027
GO:0090184	positive regulation of kidney developmen...	41	10	3.89	0.00414	0.00414
GO:2000816	negative regulation of mitotic sister ch...	41	10	3.89	0.00414	1
GO:0007010	cytoskeleton organization	1355	157	128.47	0.00414	0.15912
GO:0048519	negative regulation of biological proces...	5603	580	531.21	0.00417	0.97469
GO:0098742	cell-cell adhesion via plasma-membrane a...	275	40	26.07	0.00419	0.08625
GO:0035584	calcium-mediated signaling using intrace...	23	7	2.18	0.00427	0.00427
GO:0098581	detection of external biotic stimulus	23	7	2.18	0.00427	0.27961
GO:0030334	regulation of cell migration	956	115	90.64	0.00427	0.05454
GO:0048732	gland development	441	59	41.81	0.00427	0.00427
GO:0019725	cellular homeostasis	994	119	94.24	0.00431	0.0828
GO:0045132	meiotic chromosome segregation	90	17	8.53	0.00433	0.02808
GO:0040012	regulation of locomotion	1089	129	103.25	0.00435	0.04836
GO:0030851	granulocyte differentiation	35	9	3.32	0.0044	0.0044
GO:0045622	regulation of T-helper cell differentiat...	35	9	3.32	0.0044	0.09325
GO:0051354	negative regulation of oxidoreductase ac...	35	9	3.32	0.0044	0.0044
GO:2000116	regulation of cysteine-type endopeptidas...	242	36	22.94	0.00442	0.10276
GO:0032944	regulation of mononuclear cell prolifera...	217	33	20.57	0.00445	0.05066
GO:0035725	sodium ion transmembrane transport	144	24	13.65	0.00448	0.15656
GO:0072538	T-helper 17 type immune response	29	8	2.75	0.00448	0.11422
GO:1902624	positive regulation of neutrophil migrat...	29	8	2.75	0.00448	0.39143
GO:0045058	T cell selection	48	11	4.55	0.00451	0.13202
GO:0007167	enzyme linked receptor protein signaling...	1062	126	100.69	0.00455	0.31069
GO:0010959	regulation of metal ion transport	407	55	38.59	0.0046	0.57808
GO:1903409	reactive oxygen species biosynthetic pro...	121	21	11.47	0.00468	0.00468
GO:0051726	regulation of cell cycle	1225	143	116.14	0.00469	0.42153
GO:0032663	regulation of interleukin-2 production	55	12	5.21	0.00471	0.09715
GO:0071560	cellular response to transforming growth...	243	36	23.04	0.00473	0.21119
GO:0034113	heterotypic cell-cell adhesion	62	13	5.88	0.00479	0.00479
GO:1902305	regulation of sodium ion transmembrane t...	62	13	5.88	0.00479	0.62916
GO:0006112	energy reserve metabolic process	91	17	8.63	0.00487	0.20127
GO:0042475	odontogenesis of dentin-containing tooth	91	17	8.63	0.00487	0.00487
GO:0034767	positive regulation of ion transmembrane...	161	26	15.26	0.00491	0.31449
GO:0046661	male sex differentiation	161	26	15.26	0.00491	0.88658
GO:0001780	neutrophil homeostasis	18	6	1.71	0.00491	0.35216
GO:0010832	negative regulation of myotube different...	18	6	1.71	0.00491	0.00491
GO:0048532	anatomical structure arrangement	18	6	1.71	0.00491	0.00491
GO:0072488	ammonium transmembrane transport	18	6	1.71	0.00491	0.00491
GO:0098877	neurotransmitter receptor transport to p...	18	6	1.71	0.00491	1
GO:0098969	neurotransmitter receptor transport to p...	18	6	1.71	0.00491	0.00491
GO:0008016	regulation of heart contraction	252	37	23.89	0.00491	0.29968
GO:0006869	lipid transport	373	51	35.36	0.00492	0.00492
GO:0045124	regulation of bone resorption	42	10	3.98	0.00498	0.00498
GO:0070206	protein trimerization	42	10	3.98	0.00498	1
GO:1905819	negative regulation of chromosome separa...	42	10	3.98	0.00498	1
GO:0070848	response to growth factor	736	91	69.78	0.00498	0.06214
GO:0006690	icosanoid metabolic process	114	20	10.81	0.00503	0.16699
GO:0061448	connective tissue development	278	40	26.36	0.00506	0.20043
GO:0048017	inositol lipid-mediated signaling	194	30	18.39	0.00508	0.25682
GO:0032637	interleukin-8 production	84	16	7.96	0.0051	0.19669
GO:0001765	membrane raft assembly	13	5	1.23	0.00512	0.00512
GO:0019755	one-carbon compound transport	13	5	1.23	0.00512	0.17115
GO:0032530	regulation of microvillus organization	13	5	1.23	0.00512	0.00512
GO:0032536	regulation of cell projection size	13	5	1.23	0.00512	0.17115
GO:0035745	T-helper 2 cell cytokine production	13	5	1.23	0.00512	1
GO:0045086	positive regulation of interleukin-2 bio...	13	5	1.23	0.00512	0.00512
GO:1902285	semaphorin-plexin signaling pathway invo...	13	5	1.23	0.00512	0.00512
GO:0010821	regulation of mitochondrion organization	186	29	17.63	0.00516	0.00516
GO:0050679	positive regulation of epithelial cell p...	211	32	20	0.00525	0.00525
GO:0002705	positive regulation of leukocyte mediate...	130	22	12.33	0.00526	0.04704
GO:0045598	regulation of fat cell differentiation	130	22	12.33	0.00526	0.00526
GO:0098754	detoxification	130	22	12.33	0.00526	1
GO:0006081	cellular aldehyde metabolic process	77	15	7.3	0.0053	0.12786
GO:0045454	cell redox homeostasis	77	15	7.3	0.0053	0.0053
GO:0005978	glycogen biosynthetic process	49	11	4.65	0.00533	0.00533
GO:0009250	glucan biosynthetic process	49	11	4.65	0.00533	1
GO:0032733	positive regulation of interleukin-10 pr...	36	9	3.41	0.00538	0.00538
GO:0018212	peptidyl-tyrosine modification	375	51	35.55	0.00547	0.28968
GO:0006977	DNA damage response, signal transduction...	56	12	5.31	0.00549	0.00549
GO:0031571	mitotic G1 DNA damage checkpoint	63	13	5.97	0.00552	0.50068
GO:0044819	mitotic G1/S transition checkpoint	63	13	5.97	0.00552	0.50068
GO:0046635	positive regulation of alpha-beta T cell...	63	13	5.97	0.00552	0.00552
GO:0051784	negative regulation of nuclear division	63	13	5.97	0.00552	1
GO:0002719	negative regulation of cytokine producti...	24	7	2.28	0.00554	0.16369
GO:0035588	G protein-coupled purinergic receptor si...	24	7	2.28	0.00554	0.00554
GO:0072337	modified amino acid transport	24	7	2.28	0.00554	0.00554
GO:0090023	positive regulation of neutrophil chemot...	24	7	2.28	0.00554	0.00554
GO:0099632	protein transport within plasma membrane	24	7	2.28	0.00554	0.44908
GO:0099637	neurotransmitter receptor transport	24	7	2.28	0.00554	0.44908
GO:1903010	regulation of bone development	24	7	2.28	0.00554	0.09849
GO:0071711	basement membrane organization	30	8	2.84	0.00562	0.00562
GO:0010243	response to organonitrogen compound	1012	120	95.95	0.00565	0.72899
GO:0120035	regulation of plasma membrane bounded ce...	684	85	64.85	0.0057	0.036
GO:0043154	negative regulation of cysteine-type end...	85	16	8.06	0.00574	0.00574
GO:0002221	pattern recognition receptor signaling p...	204	31	19.34	0.00577	0.23931
GO:0031344	regulation of cell projection organizati...	694	86	65.8	0.00587	0.03641
GO:0007178	transmembrane receptor protein serine/th...	350	48	33.18	0.00588	0.15479
GO:0051246	regulation of protein metabolic process	2968	319	281.39	0.00599	0.90174
GO:0042310	vasoconstriction	78	15	7.4	0.006	0.05848
GO:0022408	negative regulation of cell-cell adhesio...	188	29	17.82	0.00601	0.24182
GO:0009887	animal organ morphogenesis	1081	127	102.49	0.00609	0.12737
GO:2000117	negative regulation of cysteine-type end...	93	17	8.82	0.0061	0.54757
GO:0071706	tumor necrosis factor superfamily cytoki...	172	27	16.31	0.0062	0.94747
GO:0051928	positive regulation of calcium ion trans...	124	21	11.76	0.00625	0.00625
GO:0051445	regulation of meiotic cell cycle	50	11	4.74	0.00626	0.14503
GO:0001649	osteoblast differentiation	222	33	21.05	0.0063	0.0063
GO:0050807	regulation of synapse organization	222	33	21.05	0.0063	0.14955
GO:0044783	G1 DNA damage checkpoint	64	13	6.07	0.00634	0.54785
GO:0007062	sister chromatid cohesion	57	12	5.4	0.00637	0.05348
GO:0072431	signal transduction involved in mitotic ...	57	12	5.4	0.00637	1
GO:1902400	intracellular signal transduction involv...	57	12	5.4	0.00637	1
GO:0002755	MyD88-dependent toll-like receptor signa...	37	9	3.51	0.00652	0.00652
GO:0002710	negative regulation of T cell mediated i...	19	6	1.8	0.0066	0.24317
GO:1903540	establishment of protein localization to...	19	6	1.8	0.0066	1
GO:0001659	temperature homeostasis	173	27	16.4	0.0067	0.28705
GO:0007268	chemical synaptic transmission	707	87	67.03	0.00673	0.35061
GO:0071363	cellular response to growth factor stimu...	707	87	67.03	0.00673	0.08053
GO:0098916	anterograde trans-synaptic signaling	707	87	67.03	0.00673	0.35061
GO:0050678	regulation of epithelial cell proliferat...	388	52	36.79	0.00676	0.22651
GO:0006073	cellular glucan metabolic process	79	15	7.49	0.00677	0.31342
GO:0044042	glucan metabolic process	79	15	7.49	0.00677	0.31342
GO:0042129	regulation of T cell proliferation	165	26	15.64	0.00679	0.0899
GO:0045087	innate immune response	1037	122	98.32	0.00679	0.14149
GO:0097327	response to antineoplastic agent	94	17	8.91	0.00681	0.51558
GO:0000022	mitotic spindle elongation	9	4	0.85	0.00687	1
GO:0002725	negative regulation of T cell cytokine p...	9	4	0.85	0.00687	0.00687
GO:0003056	regulation of vascular smooth muscle con...	9	4	0.85	0.00687	0.00687
GO:0035581	sequestering of extracellular ligand fro...	9	4	0.85	0.00687	0.00687
GO:0044857	plasma membrane raft organization	9	4	0.85	0.00687	0.00687
GO:0060242	contact inhibition	9	4	0.85	0.00687	0.00687
GO:1903867	extraembryonic membrane development	9	4	0.85	0.00687	1
GO:2000320	negative regulation of T-helper 17 cell ...	9	4	0.85	0.00687	0.00687
GO:1904064	positive regulation of cation transmembr...	149	24	14.13	0.00691	0.00691
GO:0007292	female gamete generation	141	23	13.37	0.00693	0.08889
GO:0010466	negative regulation of peptidase activit...	266	38	25.22	0.00694	0.13073
GO:0045742	positive regulation of epidermal growth ...	31	8	2.94	0.00695	0.00695
GO:0086011	membrane repolarization during action po...	31	8	2.94	0.00695	0.00695
GO:0045861	negative regulation of proteolysis	371	50	35.17	0.00702	0.095
GO:0003208	cardiac ventricle morphogenesis	72	14	6.83	0.00705	0.00705
GO:0045685	regulation of glial cell differentiation	72	14	6.83	0.00705	0.00705
GO:0033048	negative regulation of mitotic sister ch...	44	10	4.17	0.00706	1
GO:0043300	regulation of leukocyte degranulation	44	10	4.17	0.00706	0.1198
GO:0071622	regulation of granulocyte chemotaxis	44	10	4.17	0.00706	0.29206
GO:0032147	activation of protein kinase activity	336	46	31.86	0.00712	0.00712
GO:0051056	regulation of small GTPase mediated sign...	345	47	32.71	0.0072	0.25226
GO:0032760	positive regulation of tumor necrosis fa...	87	16	8.25	0.00722	0.8433
GO:0060291	long-term synaptic potentiation	87	16	8.25	0.00722	0.00722
GO:0071840	cellular component organization or bioge...	6697	682	634.94	0.00727	1
GO:0045664	regulation of neuron differentiation	672	83	63.71	0.00729	0.01591
GO:0032757	positive regulation of interleukin-8 pro...	51	11	4.84	0.00731	0.00731
GO:0020027	hemoglobin metabolic process	14	5	1.33	0.00734	0.00734
GO:0045064	T-helper 2 cell differentiation	14	5	1.33	0.00734	0.00734
GO:0002568	somatic diversification of T cell recept...	5	3	0.47	0.00735	1
GO:0002681	somatic recombination of T cell receptor...	5	3	0.47	0.00735	1
GO:0015670	carbon dioxide transport	5	3	0.47	0.00735	0.00735
GO:0031133	regulation of axon diameter	5	3	0.47	0.00735	0.00735
GO:0033153	T cell receptor V(D)J recombination	5	3	0.47	0.00735	0.00735
GO:0035811	negative regulation of urine volume	5	3	0.47	0.00735	0.00735
GO:0042148	strand invasion	5	3	0.47	0.00735	0.00735
GO:0051620	norepinephrine uptake	5	3	0.47	0.00735	0.00735
GO:0051754	meiotic sister chromatid cohesion, centr...	5	3	0.47	0.00735	0.00735
GO:0060481	lobar bronchus epithelium development	5	3	0.47	0.00735	0.00735
GO:0070945	neutrophil mediated killing of gram-nega...	5	3	0.47	0.00735	0.00735
GO:0071680	response to indole-3-methanol	5	3	0.47	0.00735	1
GO:0071681	cellular response to indole-3-methanol	5	3	0.47	0.00735	0.00735
GO:0072656	maintenance of protein location in mitoc...	5	3	0.47	0.00735	0.00735
GO:1900084	regulation of peptidyl-tyrosine autophos...	5	3	0.47	0.00735	0.00735
GO:1901523	icosanoid catabolic process	5	3	0.47	0.00735	0.00735
GO:1901842	negative regulation of high voltage-gate...	5	3	0.47	0.00735	0.00735
GO:1902565	positive regulation of neutrophil activa...	5	3	0.47	0.00735	0.00735
GO:1905448	positive regulation of mitochondrial ATP...	5	3	0.47	0.00735	0.00735
GO:2001205	negative regulation of osteoclast develo...	5	3	0.47	0.00735	0.00735
GO:0043271	negative regulation of ion transport	166	26	15.74	0.00735	0.49971
GO:2001258	negative regulation of cation channel ac...	58	12	5.5	0.00736	0.05925
GO:0018108	peptidyl-tyrosine phosphorylation	372	50	35.27	0.00738	0.33724
GO:0014902	myotube differentiation	118	20	11.19	0.00743	0.08795
GO:0031570	DNA integrity checkpoint	158	25	14.98	0.00744	0.16386
GO:0006873	cellular ion homeostasis	682	84	64.66	0.00749	0.03345
GO:0048015	phosphatidylinositol-mediated signaling	191	29	18.11	0.00749	0.00749
GO:0031325	positive regulation of cellular metaboli...	3363	357	318.84	0.0075	0.6914
GO:0051092	positive regulation of NF-kappaB transcr...	150	24	14.22	0.00751	0.00751
GO:0006334	nucleosome assembly	142	23	13.46	0.00755	0.00755
GO:0050921	positive regulation of chemotaxis	134	22	12.7	0.00755	0.09448
GO:0043462	regulation of ATPase activity	80	15	7.58	0.00762	0.00762
GO:0090257	regulation of muscle system process	259	37	24.56	0.00764	0.26279
GO:0003018	vascular process in circulatory system	175	27	16.59	0.0078	0.04061
GO:0046006	regulation of activated T cell prolifera...	38	9	3.6	0.00784	0.00784
GO:0051482	positive regulation of cytosolic calcium...	38	9	3.6	0.00784	0.00784
GO:0014812	muscle cell migration	103	18	9.77	0.00785	0.00785
GO:1904029	regulation of cyclin-dependent protein k...	103	18	9.77	0.00785	0.00785
GO:0002709	regulation of T cell mediated immunity	73	14	6.92	0.00798	0.58622
GO:0010721	negative regulation of cell development	347	47	32.9	0.00799	0.02243
GO:0051817	modification of morphology or physiology...	111	19	10.52	0.00803	0.11219
GO:0050731	positive regulation of peptidyl-tyrosine...	192	29	18.2	0.00804	0.521
GO:0071248	cellular response to metal ion	192	29	18.2	0.00804	0.00804
GO:0050886	endocrine process	88	16	8.34	0.00807	0.00807
GO:0060047	heart contraction	286	40	27.12	0.00815	0.32852
GO:0106106	cold-induced thermogenesis	143	23	13.56	0.00821	0.44023
GO:0120161	regulation of cold-induced thermogenesis	143	23	13.56	0.00821	0.44023
GO:0050673	epithelial cell proliferation	446	58	42.28	0.00827	0.21988
GO:0000165	MAPK cascade	958	113	90.83	0.00832	0.51048
GO:0014002	astrocyte development	45	10	4.27	0.00832	0.00832
GO:0032787	monocarboxylic acid metabolic process	648	80	61.44	0.00841	0.04288
GO:0032092	positive regulation of protein binding	96	17	9.1	0.00842	0.00842
GO:0048010	vascular endothelial growth factor recep...	96	17	9.1	0.00842	0.00842
GO:0071398	cellular response to fatty acid	59	12	5.59	0.00846	0.00846
GO:0072413	signal transduction involved in mitotic ...	59	12	5.59	0.00846	1
GO:1902402	signal transduction involved in mitotic ...	59	12	5.59	0.00846	1
GO:1902403	signal transduction involved in mitotic ...	59	12	5.59	0.00846	1
GO:0003044	regulation of systemic arterial blood pr...	52	11	4.93	0.0085	0.0085
GO:0048146	positive regulation of fibroblast prolif...	52	11	4.93	0.0085	0.0085
GO:0007143	female meiotic nuclear division	32	8	3.03	0.00852	0.00852
GO:0035587	purinergic receptor signaling pathway	32	8	3.03	0.00852	0.54829
GO:0006066	alcohol metabolic process	366	49	34.7	0.00853	0.00853
GO:0001568	blood vessel development	770	93	73	0.0086	0.57816
GO:0043434	response to peptide hormone	447	58	42.38	0.00865	0.00865
GO:0008356	asymmetric cell division	20	6	1.9	0.00869	0.38751
GO:0042535	positive regulation of tumor necrosis fa...	20	6	1.9	0.00869	0.00869
GO:0060252	positive regulation of glial cell prolif...	20	6	1.9	0.00869	0.00869
GO:0003015	heart process	296	41	28.06	0.00876	0.3272
GO:0007162	negative regulation of cell adhesion	296	41	28.06	0.00876	0.18025
GO:0030003	cellular cation homeostasis	668	82	63.33	0.00886	0.03903
GO:0048103	somatic stem cell division	26	7	2.47	0.0089	0.29247
GO:0071624	positive regulation of granulocyte chemo...	26	7	2.47	0.0089	1
GO:0072539	T-helper 17 cell differentiation	26	7	2.47	0.0089	0.21342
GO:1901623	regulation of lymphocyte chemotaxis	26	7	2.47	0.0089	0.23935
GO:1903557	positive regulation of tumor necrosis fa...	89	16	8.44	0.009	0.86261
GO:1903556	negative regulation of tumor necrosis fa...	74	14	7.02	0.009	0.009
GO:0046394	carboxylic acid biosynthetic process	457	59	43.33	0.00903	0.05765
GO:2000145	regulation of cell motility	1018	119	96.52	0.00905	0.08752
GO:0043281	regulation of cysteine-type endopeptidas...	219	32	20.76	0.00906	0.19514
GO:0010639	negative regulation of organelle organiz...	403	53	38.21	0.00907	0.13988
GO:0010564	regulation of cell cycle process	791	95	74.99	0.00926	0.62111
GO:0044772	mitotic cell cycle phase transition	595	74	56.41	0.00927	0.60147
GO:0099537	trans-synaptic signaling	716	87	67.88	0.00929	0.39858
GO:0006942	regulation of striated muscle contractio...	97	17	9.2	0.00933	0.3153
GO:0048709	oligodendrocyte differentiation	97	17	9.2	0.00933	0.00933
GO:0032506	cytokinetic process	39	9	3.7	0.00936	0.19759
GO:0060306	regulation of membrane repolarization	39	9	3.7	0.00936	0.00936
GO:0071548	response to dexamethasone	39	9	3.7	0.00936	0.00936
GO:0070661	leukocyte proliferation	306	42	29.01	0.00938	0.06958
GO:0016053	organic acid biosynthetic process	458	59	43.42	0.00943	0.05964
GO:0040007	growth	1010	118	95.76	0.00947	0.00947
GO:0045637	regulation of myeloid cell differentiati...	254	36	24.08	0.0095	0.24166
GO:0071158	positive regulation of cell cycle arrest	82	15	7.77	0.00958	0.45054
GO:0071804	cellular potassium ion transport	220	32	20.86	0.00967	1
GO:0071805	potassium ion transmembrane transport	220	32	20.86	0.00967	0.00967
GO:0002706	regulation of lymphocyte mediated immuni...	145	23	13.75	0.00967	0.30105
GO:0031102	neuron projection regeneration	60	12	5.69	0.00969	0.00969
GO:0045646	regulation of erythrocyte differentiatio...	46	10	4.36	0.00975	0.77444
GO:0001101	response to acid chemical	351	47	33.28	0.0098	0.41024
GO:0006636	unsaturated fatty acid biosynthetic proc...	53	11	5.02	0.00983	0.00983
GO:0045840	positive regulation of mitotic nuclear d...	53	11	5.02	0.00983	0.00983
GO:0071320	cellular response to cAMP	53	11	5.02	0.00983	0.00983
GO:0030036	actin cytoskeleton organization	671	82	63.62	0.00987	0.02712
GO:0070663	regulation of leukocyte proliferation	229	33	21.71	0.00996	0.09133
