# Supplementary material for: Identifying Risk Factors for Secondary Infection Post-SARS-CoV-2 Infection in Patients With Severe and Critical COVID-19
Source: Front Immunol. 2021 Sep 30;12:715023. doi: 10.3389/fimmu.2021.715023 (PMC8514874; doi:10.3389/fimmu.2021.715023)
Supplement: Supplementary file 4 [file Table_3.xls]

## Sheet: Table S3
Table S3. The differentially expressed genes in those severe/critical COVID-19 with or without risk of secondary infection.
GID	Symbol	baseMean	log2FoldChange	lfcSE	stat	pvalue	padj
ENSG00000167671	UBXN6	2479.19	-2.84142	0.291302	-9.7542	1.76983e-22	2.64112e-18
ENSG00000107262	BAG1	1917.68	-2.34839	0.251638	-9.33239	1.03507e-20	7.72318e-17
ENSG00000133069	TMCC2	1561.8	-5.12	0.555937	-9.20968	3.27104e-20	1.62712e-16
ENSG00000183111	ARHGEF37	31.2777	-3.99338	0.446444	-8.94486	3.72423e-19	1.38942e-15
ENSG00000137267	TUBB2A	304.328	-3.3145	0.373257	-8.87993	6.69021e-19	1.99676e-15
ENSG00000066926	FECH	1312.34	-3.89902	0.442509	-8.81117	1.23851e-18	3.08039e-15
ENSG00000181788	SIAH2	965.889	-2.06829	0.237356	-8.71384	2.93743e-18	6.26218e-15
ENSG00000008441	NFIX	328.709	-3.012	0.347053	-8.6788	3.9996e-18	7.46076e-15
ENSG00000029534	ANK1	813.755	-3.65145	0.42145	-8.66401	4.55458e-18	7.552e-15
ENSG00000100225	FBXO7	6677.49	-2.6717	0.30899	-8.64657	5.30709e-18	7.91976e-15
ENSG00000187017	ESPN	85.9588	-3.89723	0.452991	-8.60332	7.74434e-18	1.05062e-14
ENSG00000145354	CISD2	255.922	-2.13748	0.250951	-8.51749	1.6305e-17	2.02766e-14
ENSG00000182512	GLRX5	1372.74	-3.15234	0.370762	-8.50231	1.85862e-17	2.13355e-14
ENSG00000136732	GYPC	4076.12	-3.68023	0.438694	-8.38906	4.90025e-17	5.22331e-14
ENSG00000256269	HMBS	369.817	-2.70925	0.324187	-8.35707	6.42926e-17	6.39626e-14
ENSG00000013306	SLC25A39	8927.58	-3.94541	0.472942	-8.34227	7.28763e-17	6.39725e-14
ENSG00000149150	SLC43A1	121.939	-1.27836	0.153147	-8.34729	6.98467e-17	6.39725e-14
ENSG00000178752	ERFE	37.5991	-4.57981	0.553229	-8.27833	1.2491e-16	1.03558e-13
ENSG00000186998	EMID1	23.5905	-3.44273	0.417593	-8.24422	1.66246e-16	1.30573e-13
ENSG00000105701	FKBP8	15968.3	-3.16834	0.385019	-8.22905	1.88709e-16	1.40805e-13
ENSG00000171552	BCL2L1	2866.86	-3.8304	0.467228	-8.19814	2.4413e-16	1.73483e-13
ENSG00000240583	AQP1	40.4132	-3.97306	0.486788	-8.1618	3.30079e-16	2.23898e-13
ENSG00000119636	BBOF1	73.4821	-3.49986	0.429308	-8.15234	3.56959e-16	2.31604e-13
ENSG00000141084	RANBP10	739.421	-1.96225	0.241059	-8.14014	3.94806e-16	2.45487e-13
ENSG00000172331	BPGM	2369.34	-4.37765	0.539542	-8.11363	4.91313e-16	2.93275e-13
ENSG00000106327	TFR2	98.5231	-2.26857	0.280916	-8.0756	6.71458e-16	3.85391e-13
ENSG00000168785	TSPAN5	304.993	-3.08061	0.382361	-8.05681	7.83142e-16	4.32846e-13
ENSG00000063854	HAGH	941.227	-2.59872	0.322927	-8.04738	8.45857e-16	4.50812e-13
ENSG00000086506	HBQ1	283.95	-4.71091	0.589901	-7.98594	1.39453e-15	7.06433e-13
ENSG00000156381	ANKRD9	262.535	-2.25176	0.282044	-7.9837	1.42016e-15	7.06433e-13
ENSG00000042062	RIPOR3	236.513	-3.03422	0.381871	-7.94566	1.93162e-15	9.29858e-13
ENSG00000104522	TSTA3	727.741	-2.15183	0.272301	-7.9024	2.73584e-15	1.27584e-12
ENSG00000147689	FAM83A	13.6596	-4.8628	0.616344	-7.88976	3.02774e-15	1.36918e-12
ENSG00000158856	DMTN	3875.96	-3.60206	0.458012	-7.86455	3.70435e-15	1.62588e-12
ENSG00000124098	FAM210B	3278.51	-3.87821	0.493391	-7.86032	3.83157e-15	1.63367e-12
ENSG00000102145	GATA1	180.7	-3.15722	0.402152	-7.85082	4.13333e-15	1.71338e-12
ENSG00000214253	FIS1	957.962	-1.71865	0.219884	-7.81618	5.44521e-15	2.19619e-12
ENSG00000137460	FHDC1	106.525	-3.52377	0.451698	-7.80117	6.13377e-15	2.4088e-12
ENSG00000070182	SPTB	792.414	-3.85039	0.494775	-7.78211	7.13263e-15	2.72924e-12
ENSG00000185630	PBX1	127.072	-2.95456	0.380435	-7.76626	8.08363e-15	3.0158e-12
ENSG00000095932	SMIM24	106.735	-3.53991	0.456416	-7.75589	8.77286e-15	3.19311e-12
ENSG00000136908	DPM2	523.573	-2.2084	0.286409	-7.71064	1.2519e-14	4.4481e-12
ENSG00000198876	DCAF12	2459.25	-3.66071	0.47527	-7.70239	1.33548e-14	4.63472e-12
ENSG00000166793	YPEL4	50.6884	-3.53838	0.460655	-7.68118	1.57628e-14	5.34611e-12
ENSG00000143774	GUK1	4625.87	-2.11022	0.275022	-7.67292	1.68121e-14	5.57526e-12
ENSG00000119950	MXI1	1869.54	-3.12679	0.410479	-7.61741	2.58816e-14	8.39632e-12
ENSG00000130821	SLC6A8	340.366	-3.38873	0.445776	-7.60188	2.91858e-14	9.2668e-12
ENSG00000137198	GMPR	945.288	-3.72097	0.489865	-7.59591	3.05642e-14	9.45342e-12
ENSG00000184792	OSBP2	1572.72	-4.39401	0.578623	-7.59391	3.10405e-14	9.45342e-12
ENSG00000197256	KANK2	140.963	-3.71257	0.489308	-7.58739	3.26416e-14	9.7422e-12
ENSG00000144485	HES6	46.8737	-1.73556	0.231891	-7.48437	7.18938e-14	2.10367e-11
ENSG00000100325	ASCC2	2023.95	-2.14171	0.286362	-7.47903	7.48736e-14	2.11784e-11
ENSG00000103148	NPRL3	883.486	-2.35623	0.31507	-7.47843	7.52163e-14	2.11784e-11
ENSG00000055118	KCNH2	75.9978	-2.70741	0.367126	-7.37459	1.64855e-13	4.55579e-11
ENSG00000159335	PTMS	216.546	-2.14254	0.291529	-7.34932	1.99223e-13	5.40546e-11
ENSG00000167815	PRDX2	544.788	-2.49666	0.341024	-7.32108	2.45986e-13	6.55509e-11
ENSG00000022840	RNF10	6402.83	-2.32272	0.318132	-7.30114	2.85338e-13	7.46315e-11
ENSG00000184481	FOXO4	1056.38	-1.97029	0.269942	-7.29893	2.90064e-13	7.46315e-11
ENSG00000099804	CDC34	867.796	-2.20715	0.303569	-7.27069	3.57667e-13	9.04655e-11
ENSG00000162367	TAL1	230.664	-2.54039	0.350288	-7.25227	4.09832e-13	1.01932e-10
ENSG00000197721	CR1L	16.1525	-3.35547	0.467642	-7.17529	7.21543e-13	1.76518e-10
ENSG00000079308	TNS1	715.827	-3.76122	0.52624	-7.14735	8.84701e-13	2.12942e-10
ENSG00000060138	YBX3	5993.52	-2.92048	0.411269	-7.10113	1.2374e-12	2.93108e-10
ENSG00000104765	BNIP3L	4516.72	-2.14716	0.30303	-7.08564	1.38405e-12	3.22721e-10
ENSG00000204613	TRIM10	129.418	-4.37549	0.620107	-7.05603	1.71332e-12	3.93352e-10
ENSG00000165406	2020-03-08	2103.32	-2.19945	0.315134	-6.97941	2.96428e-12	6.70242e-10
ENSG00000197993	KEL	86.0311	-3.52632	0.507149	-6.95322	3.57049e-12	7.9526e-10
ENSG00000143479	DYRK3	51.0504	-2.71701	0.391792	-6.93483	4.06705e-12	8.92537e-10
ENSG00000082146	STRADB	1685.31	-3.49187	0.507436	-6.8814	5.92666e-12	1.28043e-09
ENSG00000188175	HEPACAM2	20.4571	-4.47806	0.650928	-6.8795	6.00615e-12	1.28043e-09
ENSG00000133606	MKRN1	4860.14	-1.7632	0.256918	-6.86288	6.74838e-12	1.4184e-09
ENSG00000235169	SMIM1	82.8103	-3.86968	0.566143	-6.83516	8.19142e-12	1.69779e-09
ENSG00000166171	DPCD	90.7042	-2.11247	0.311267	-6.78668	1.14741e-11	2.34558e-09
ENSG00000105610	KLF1	184.867	-4.51812	0.667896	-6.76471	1.33579e-11	2.69378e-09
ENSG00000159346	ADIPOR1	8558.9	-2.48998	0.36866	-6.75414	1.4369e-11	2.85904e-09
ENSG00000196517	SLC6A9	62.4485	-3.76974	0.562916	-6.69681	2.13021e-11	4.18278e-09
ENSG00000073792	IGF2BP2	332.485	-2.49242	0.372888	-6.6841	2.32353e-11	4.47522e-09
ENSG00000162722	TRIM58	3404.64	-3.63995	0.544711	-6.68236	2.35125e-11	4.47522e-09
ENSG00000179914	ITLN1	39.0699	-3.4478	0.516041	-6.68125	2.36911e-11	4.47522e-09
ENSG00000136819	C9orf78	2450.83	-2.46678	0.369467	-6.67658	2.44576e-11	4.56226e-09
ENSG00000134779	TPGS2	695.325	-1.71748	0.258043	-6.65579	2.8179e-11	5.19155e-09
ENSG00000158828	PINK1	312.162	-1.99256	0.299926	-6.64348	3.06359e-11	5.57535e-09
ENSG00000167705	RILP	346.442	-2.01698	0.304388	-6.62634	3.44104e-11	6.18682e-09
ENSG00000132819	RBM38	3580.3	-1.94714	0.294733	-6.60645	3.93644e-11	6.99327e-09
ENSG00000107521	HPS1	2184.7	-1.30041	0.197103	-6.59762	4.17823e-11	7.3355e-09
ENSG00000090013	BLVRB	1863.82	-2.47858	0.377965	-6.55769	5.46492e-11	9.48291e-09
ENSG00000135045	C9orf40	86.9349	-1.66988	0.254789	-6.55397	5.60259e-11	9.61005e-09
ENSG00000121104	FAM117A	863.094	-1.71437	0.262151	-6.53963	6.16712e-11	1.04582e-08
ENSG00000118777	ABCG2	23.5533	-3.68323	0.563492	-6.53643	6.30051e-11	1.05643e-08
ENSG00000155962	CLIC2	69.4541	-2.10464	0.322277	-6.53054	6.55316e-11	1.08659e-08
ENSG00000172270	BSG	5623.14	-1.94491	0.298339	-6.51912	7.07204e-11	1.15974e-08
ENSG00000174358	SLC6A19	52.53	-6.72908	1.03614	-6.49437	8.33824e-11	1.35252e-08
ENSG00000167992	VWCE	33.0977	-2.80618	0.432573	-6.48718	8.74604e-11	1.40341e-08
ENSG00000130300	PLVAP	31.8437	-3.71708	0.575134	-6.46298	1.0266e-10	1.62978e-08
ENSG00000198959	TGM2	115.705	-2.39278	0.370408	-6.45986	1.04801e-10	1.64626e-08
ENSG00000110693	SOX6	71.5304	-2.86354	0.443873	-6.45126	1.10923e-10	1.72428e-08
ENSG00000086232	EIF2AK1	2766.19	-1.55561	0.243154	-6.39765	1.57784e-10	2.40266e-08
ENSG00000162366	PDZK1IP1	330.075	-3.46452	0.541504	-6.39796	1.57467e-10	2.40266e-08
ENSG00000049759	NEDD4L	194.216	-1.83282	0.287137	-6.38308	1.73563e-10	2.61625e-08
ENSG00000187997	C17orf99	8.96607	-4.19646	0.658704	-6.37078	1.88069e-10	2.80655e-08
ENSG00000076770	MBNL3	1504.69	-2.52497	0.397002	-6.36008	2.01645e-10	2.96215e-08
ENSG00000116675	DNAJC6	54.738	-3.29087	0.517477	-6.35946	2.02465e-10	2.96215e-08
ENSG00000103342	GSPT1	2378.92	-2.0403	0.32113	-6.35352	2.10445e-10	3.04901e-08
ENSG00000197465	GYPE	18.3321	-3.34018	0.525909	-6.35125	2.13568e-10	3.0645e-08
ENSG00000164879	CA3	13.5427	-2.93804	0.463637	-6.33693	2.34386e-10	3.33119e-08
ENSG00000238243	OR2W3	183.225	-4.24297	0.669891	-6.33382	2.39165e-10	3.36703e-08
ENSG00000179262	RAD23A	954.64	-1.17781	0.18758	-6.27899	3.40788e-10	4.75287e-08
ENSG00000170315	UBB	3888.98	-2.9371	0.468405	-6.27043	3.60047e-10	4.97498e-08
ENSG00000087085	ACHE	25.9608	-3.9838	0.635528	-6.26849	3.64556e-10	4.9833e-08
ENSG00000136929	HEMGN	772.346	-3.93384	0.627675	-6.26731	3.67328e-10	4.9833e-08
ENSG00000100558	PLEK2	72.3626	-4.16053	0.66457	-6.26049	3.83776e-10	5.15954e-08
ENSG00000196914	ARHGEF12	868.938	-2.04857	0.327497	-6.25522	3.96956e-10	5.28908e-08
ENSG00000136840	ST6GALNAC4	403.749	-1.77391	0.284413	-6.23712	4.45707e-10	5.88609e-08
ENSG00000013561	RNF14	263.458	-1.67632	0.273704	-6.12456	9.09349e-10	1.19037e-07
ENSG00000112077	RHAG	90.8979	-4.94163	0.808542	-6.11178	9.85251e-10	1.27108e-07
ENSG00000126088	UROD	588.604	-1.31625	0.215379	-6.11133	9.88039e-10	1.27108e-07
ENSG00000111666	CHPT1	817.215	-1.77054	0.290006	-6.10518	1.02688e-09	1.30975e-07
ENSG00000238269	PAGE2B	19.3856	-3.66563	0.602642	-6.0826	1.18251e-09	1.49548e-07
ENSG00000112212	TSPO2	33.2626	-2.70526	0.445288	-6.0753	1.23756e-09	1.55194e-07
ENSG00000204463	BAG6	3120.56	-1.0601	0.175257	-6.04886	1.45879e-09	1.81413e-07
ENSG00000163554	SPTA1	394.174	-5.10375	0.844493	-6.04357	1.50745e-09	1.85915e-07
ENSG00000125818	PSMF1	1598.59	-1.43916	0.239398	-6.01161	1.83694e-09	2.24694e-07
ENSG00000125037	EMC3	994.552	-1.4331	0.238474	-6.00948	1.86122e-09	2.25812e-07
ENSG00000141034	GID4	185.93	-1.70568	0.284366	-5.99819	1.99524e-09	2.40121e-07
ENSG00000153574	RPIA	600.908	-1.20783	0.203198	-5.94408	2.78018e-09	3.29274e-07
ENSG00000076864	RAP1GAP	430.671	-3.95457	0.665768	-5.93986	2.85267e-09	3.352e-07
ENSG00000115649	CNPPD1	1298.88	-1.50895	0.254471	-5.92976	3.03376e-09	3.53694e-07
ENSG00000039068	CDH1	20.8792	-2.9733	0.502344	-5.91885	3.24204e-09	3.72161e-07
ENSG00000141469	SLC14A1	450.205	-2.75876	0.467819	-5.89706	3.70027e-09	4.2152e-07
ENSG00000047597	XK	377.506	-2.87151	0.488691	-5.87592	4.20508e-09	4.75397e-07
ENSG00000170515	PA2G4	595.375	-1.32504	0.226459	-5.85112	4.88285e-09	5.4787e-07
ENSG00000206172	HBA1	32563	-5.31845	0.91052	-5.84112	5.18525e-09	5.77459e-07
ENSG00000167994	RAB3IL1	45.8153	-3.19498	0.547982	-5.83045	5.52774e-09	6.1104e-07
ENSG00000104903	LYL1	832.393	-2.18433	0.375065	-5.82387	5.75006e-09	6.26337e-07
ENSG00000183597	TANGO2	387.64	-1.05829	0.181713	-5.82395	5.74731e-09	6.26337e-07
ENSG00000108309	RUNDC3A	235.414	-4.3675	0.751922	-5.80845	6.30553e-09	6.81866e-07
ENSG00000164068	RNF123	713.859	-1.37474	0.236924	-5.80246	6.53478e-09	7.01572e-07
ENSG00000243317	STMP1	948.443	-1.23846	0.214136	-5.78352	7.31546e-09	7.79776e-07
ENSG00000160445	ZER1	870.276	-1.23766	0.214279	-5.77593	7.65281e-09	8.09949e-07
ENSG00000145335	SNCA	2699.22	-4.14565	0.718179	-5.77245	7.81262e-09	8.15299e-07
ENSG00000182518	FAM104B	62.1733	-1.36648	0.2368	-5.77062	7.89824e-09	8.1851e-07
ENSG00000104892	KLC3	57.9291	-4.9369	0.858957	-5.74755	9.05442e-09	9.31856e-07
ENSG00000100012	SEC14L3	10.6494	-4.86096	0.84603	-5.74561	9.15901e-09	9.36164e-07
ENSG00000166169	POLL	243.992	-1.43358	0.249593	-5.74366	9.26508e-09	9.40563e-07
ENSG00000213088	ACKR1	23.0381	-4.44186	0.775386	-5.72857	1.0128e-08	1.02122e-06
ENSG00000034713	GABARAPL2	1309.58	-1.60443	0.280905	-5.71163	1.11897e-08	1.1207e-06
ENSG00000164237	CMBL	54.2682	-3.66622	0.643486	-5.69744	1.2162e-08	1.20996e-06
ENSG00000274180	NATD1	1026.55	-1.66152	0.292185	-5.68656	1.29625e-08	1.28106e-06
ENSG00000162873	KLHDC8A	12.344	-3.52256	0.620281	-5.67898	1.35503e-08	1.33033e-06
ENSG00000111339	ART4	8.08625	-4.39095	0.773561	-5.67628	1.37652e-08	1.3426e-06
ENSG00000088992	TESC	805.148	-2.09463	0.369604	-5.66722	1.45136e-08	1.40641e-06
ENSG00000068971	PPP2R5B	481.765	-1.3776	0.243341	-5.66121	1.50308e-08	1.44713e-06
ENSG00000105281	SLC1A5	518.466	-1.64044	0.290268	-5.65145	1.59099e-08	1.52194e-06
ENSG00000204323	SMIM5	70.408	-1.37049	0.243297	-5.633	1.77105e-08	1.6834e-06
ENSG00000168159	RNF187	756.374	-1.10789	0.197204	-5.61795	1.93231e-08	1.82506e-06
ENSG00000115641	FHL2	39.1814	-1.60712	0.287622	-5.58761	2.30212e-08	2.16066e-06
ENSG00000179632	MAF1	1657.41	-1.26688	0.227775	-5.562	2.66708e-08	2.48755e-06
ENSG00000143321	HDGF	3033.85	-1.35445	0.244551	-5.53852	3.05044e-08	2.82744e-06
ENSG00000180185	FAHD1	108.201	-1.26561	0.228613	-5.53604	3.09386e-08	2.84998e-06
ENSG00000175931	UBE2O	865.574	-1.62665	0.293903	-5.53466	3.11835e-08	2.85492e-06
ENSG00000182795	C1orf116	22.9526	-2.43855	0.442026	-5.51676	3.45302e-08	3.123e-06
ENSG00000065978	YBX1	7396.05	-1.08696	0.197419	-5.50585	3.67395e-08	3.3028e-06
ENSG00000170271	FAXDC2	603.208	-2.224	0.406893	-5.46581	4.60788e-08	4.11757e-06
ENSG00000206177	HBM	1064.87	-4.50142	0.824394	-5.46028	4.75392e-08	4.22279e-06
ENSG00000170180	GYPA	46.4586	-4.6254	0.849327	-5.44595	5.15282e-08	4.52327e-06
ENSG00000204010	IFIT1B	520.771	-5.2401	0.962062	-5.44674	5.13008e-08	4.52327e-06
ENSG00000065491	TBC1D22B	268.09	-1.06501	0.19622	-5.42762	5.71117e-08	4.95511e-06
ENSG00000205639	MFSD2B	117.846	-2.397	0.444585	-5.39153	6.986e-08	6.02613e-06
ENSG00000118046	STK11	1153.91	-1.08071	0.200848	-5.38071	7.41916e-08	6.3355e-06
ENSG00000156515	HK1	2854.36	-1.21408	0.225646	-5.38046	7.42955e-08	6.3355e-06
ENSG00000130830	MPP1	3654.36	-1.80817	0.336263	-5.37725	7.56311e-08	6.41275e-06
ENSG00000142453	CARM1	538.461	-1.05823	0.197871	-5.34807	8.88995e-08	7.49518e-06
ENSG00000135924	DNAJB2	927.501	-1.12358	0.21175	-5.30613	1.11974e-07	9.3876e-06
ENSG00000159023	EPB41	3842.91	-1.88691	0.357243	-5.28185	1.27883e-07	1.06614e-05
ENSG00000181704	YIPF6	285.304	-1.11695	0.21182	-5.27309	1.34147e-07	1.11215e-05
ENSG00000244734	HBB	1.12785e+06	-4.59992	0.872612	-5.27143	1.35362e-07	1.11602e-05
ENSG00000223609	HBD	2927.35	-4.37162	0.831131	-5.25984	1.44179e-07	1.18219e-05
ENSG00000147454	SLC25A37	16465.3	-2.21955	0.422391	-5.25473	1.48244e-07	1.20813e-05
ENSG00000181856	SLC2A4	8.58985	-7.06472	1.34468	-5.25384	1.48962e-07	1.20813e-05
ENSG00000188536	HBA2	118572	-4.34915	0.828407	-5.25002	1.52082e-07	1.22676e-05
ENSG00000187902	SHISA7	9.78707	-3.73459	0.712383	-5.24239	1.58509e-07	1.27174e-05
ENSG00000166946	CCNDBP1	2164.99	-1.0294	0.197413	-5.21445	1.84365e-07	1.46668e-05
ENSG00000180089	TMEM86B	48.1746	-1.49774	0.287252	-5.21404	1.84773e-07	1.46668e-05
ENSG00000130165	ELOF1	478.124	-1.22801	0.235718	-5.20965	1.89197e-07	1.49385e-05
ENSG00000011028	MRC2	73.4132	-2.37719	0.458507	-5.18464	2.16438e-07	1.68224e-05
ENSG00000163827	LRRC2	9.02575	-2.34604	0.452448	-5.18521	2.15771e-07	1.68224e-05
ENSG00000188672	RHCE	48.6712	-3.30147	0.642598	-5.13769	2.78134e-07	2.15057e-05
ENSG00000173992	CCS	386.393	-1.15157	0.225382	-5.10943	3.2313e-07	2.47285e-05
ENSG00000167768	KRT1	292.678	-4.38602	0.860193	-5.09888	3.41675e-07	2.60143e-05
ENSG00000017483	SLC38A5	527.097	-1.92126	0.379973	-5.0563	4.2747e-07	3.21157e-05
ENSG00000156298	TSPAN7	11.9449	-4.02528	0.796149	-5.05594	4.28267e-07	3.21157e-05
ENSG00000166947	EPB42	665.445	-4.31131	0.854698	-5.04425	4.55309e-07	3.39729e-05
ENSG00000104267	CA2	491.369	-2.03509	0.405616	-5.01729	5.24065e-07	3.81494e-05
ENSG00000180628	PCGF5	1533.1	-1.03706	0.206962	-5.01086	5.41885e-07	3.92551e-05
ENSG00000171914	TLN2	30.4954	-1.69823	0.340289	-4.99055	6.02075e-07	4.34047e-05
ENSG00000166848	TERF2IP	1624.87	-1.27205	0.25507	-4.98706	6.13039e-07	4.39826e-05
ENSG00000133742	CA1	8750.29	-4.7861	0.961007	-4.9803	6.34873e-07	4.52339e-05
ENSG00000221983	UBA52	8485.26	-1.34466	0.270023	-4.97979	6.36543e-07	4.52339e-05
ENSG00000005187	ACSM3	57.1696	-1.53534	0.308482	-4.97709	6.45468e-07	4.56508e-05
ENSG00000117394	SLC2A1	1012.49	-1.75618	0.353182	-4.97245	6.61123e-07	4.65375e-05
ENSG00000123240	OPTN	1719.6	-2.02199	0.40723	-4.96523	6.86203e-07	4.80761e-05
ENSG00000111726	CMAS	377.53	-1.19544	0.240994	-4.96047	7.03219e-07	4.9038e-05
ENSG00000151474	FRMD4A	71.0766	-1.67123	0.337415	-4.95303	7.30677e-07	5.07158e-05
ENSG00000136842	TMOD1	258.344	-3.68945	0.745545	-4.94867	7.4723e-07	5.16246e-05
ENSG00000177462	OR2T8	4.86153	-3.62933	0.733547	-4.94765	7.51142e-07	5.16557e-05
ENSG00000198336	MYL4	443.647	-4.16834	0.843276	-4.94303	7.69164e-07	5.26525e-05
ENSG00000138756	BMP2K	346.518	-1.41998	0.289183	-4.91031	9.09344e-07	6.14034e-05
ENSG00000187753	C9orf153	4.35173	-3.06605	0.627499	-4.88615	1.02826e-06	6.91201e-05
ENSG00000179526	SHARPIN	561.484	-1.15235	0.23688	-4.86471	1.14625e-06	7.60246e-05
ENSG00000198176	TFDP1	1542.11	-1.45982	0.300063	-4.86504	1.14434e-06	7.60246e-05
ENSG00000124172	ATP5F1E	2194.63	-1.25799	0.259972	-4.83893	1.30541e-06	8.54414e-05
ENSG00000112146	FBXO9	2046.78	-1.56222	0.324565	-4.81327	1.48484e-06	9.6761e-05
ENSG00000169877	AHSP	1119.43	-4.35046	0.909869	-4.78142	1.74066e-06	0.000111965
ENSG00000143786	CNIH3	11.3124	-1.8231	0.381855	-4.77431	1.80321e-06	0.00011549
ENSG00000133816	MICAL2	1471.21	-1.73767	0.36551	-4.75409	1.99338e-06	0.000127125
ENSG00000198858	R3HDM4	5985.29	-1.68692	0.355576	-4.74419	2.09341e-06	0.000132936
ENSG00000266412	NCOA4	7080.15	-1.47869	0.312472	-4.73223	2.22067e-06	0.00014042
ENSG00000095637	SORBS1	21.7048	-1.77939	0.37781	-4.70976	2.48004e-06	0.000156159
ENSG00000129932	DOHH	135.399	-1.18367	0.251498	-4.70648	2.52036e-06	0.00015737
ENSG00000164010	ERMAP	170.891	-1.04485	0.222103	-4.70437	2.54653e-06	0.000158341
ENSG00000004939	SLC4A1	6199.03	-4.12498	0.881006	-4.68212	2.83923e-06	0.000175535
ENSG00000143416	SELENBP1	2035.37	-4.29723	0.9179	-4.68159	2.84657e-06	0.000175535
ENSG00000161914	ZNF653	44.7915	-1.15563	0.247267	-4.67361	2.95951e-06	0.000181003
ENSG00000081181	ARG2	20.2662	-1.86364	0.400092	-4.65802	3.19263e-06	0.000194464
ENSG00000133193	FAM104A	312.367	-1.35537	0.291327	-4.65239	3.28105e-06	0.000199037
ENSG00000250361	GYPB	69.8471	-4.12942	0.888808	-4.64602	3.38405e-06	0.000204454
ENSG00000118473	SGIP1	12.4867	-2.6679	0.57958	-4.60316	4.1613e-06	0.000249394
ENSG00000149809	TM7SF2	92.4578	-1.14826	0.250646	-4.58119	4.62343e-06	0.000275982
ENSG00000101928	MOSPD1	114.057	-1.319	0.288827	-4.56674	4.9536e-06	0.000294512
ENSG00000129244	ATP1B2	9.52559	-2.1416	0.469325	-4.56314	5.0393e-06	0.000298419
ENSG00000100116	GCAT	23.5228	-1.71959	0.379466	-4.53159	5.85403e-06	0.000342978
ENSG00000119326	CTNNAL1	183.791	-1.67661	0.371044	-4.51862	6.22437e-06	0.000361425
ENSG00000130227	XPO7	1289.63	-1.15193	0.255266	-4.51268	6.40123e-06	0.000370254
ENSG00000182732	RGS6	65.6803	-1.83959	0.410829	-4.47776	7.54318e-06	0.00043295
ENSG00000187010	RHD	139.579	-1.26436	0.282658	-4.47311	7.70912e-06	0.000440778
ENSG00000187193	MT1X	17.0195	-2.5801	0.578149	-4.46269	8.09358e-06	0.000460994
ENSG00000158578	ALAS2	19734.8	-4.54146	1.01981	-4.45323	8.45878e-06	0.000479964
ENSG00000145423	SFRP2	13.6365	-3.37877	0.759376	-4.4494	8.6111e-06	0.000486755
ENSG00000257108	NHLRC4	6.57797	-1.97701	0.446099	-4.43178	9.34565e-06	0.000526284
ENSG00000181350	LRRC75A	71.7458	-1.43102	0.323808	-4.41933	9.90054e-06	0.000555435
ENSG00000186591	UBE2H	1756.65	-1.36576	0.309151	-4.41777	9.97242e-06	0.000557372
ENSG00000066735	KIF26A	17.5251	-3.20766	0.738364	-4.34428	1.39736e-05	0.000772739
ENSG00000204815	TTC25	40.3819	-1.76915	0.407585	-4.34057	1.42114e-05	0.000782568
ENSG00000103363	ELOB	1017.29	-1.21542	0.281852	-4.31227	1.61585e-05	0.00088652
ENSG00000140057	AK7	2.83389	-3.36296	0.784427	-4.28716	1.80971e-05	0.000985633
ENSG00000123358	NR4A1	894.463	1.57555	0.367636	4.28563	1.82224e-05	0.000988847
ENSG00000164849	GPR146	18.7349	-2.4691	0.576441	-4.28334	1.84106e-05	0.000995442
ENSG00000133488	SEC14L4	8.03741	-3.89054	0.914598	-4.25383	2.10149e-05	0.00112404
ENSG00000163251	FZD5	54.0398	-1.48851	0.35014	-4.2512	2.12629e-05	0.0011292
ENSG00000180263	FGD6	147.839	1.18641	0.280378	4.23146	2.32184e-05	0.00122434
ENSG00000134245	WNT2B	26.3923	1.38949	0.32848	4.23007	2.33623e-05	0.00122759
ENSG00000180537	RNF182	158.44	-5.39125	1.27642	-4.22373	2.40297e-05	0.00125823
ENSG00000146007	ZMAT2	1154.98	-1.06904	0.253345	-4.21972	2.44607e-05	0.00127632
ENSG00000088826	SMOX	652.359	-1.41612	0.335912	-4.21574	2.48957e-05	0.00129449
ENSG00000090238	YPEL3	3096.89	-1.3046	0.3104	-4.20297	2.6343e-05	0.00136499
ENSG00000185198	PRSS57	40.3895	-1.96391	0.46746	-4.20123	2.65473e-05	0.00137082
ENSG00000137266	SLC22A23	70.931	-1.48673	0.354827	-4.19003	2.78923e-05	0.00143037
ENSG00000100104	SRRD	169.183	-1.07219	0.256154	-4.18571	2.84274e-05	0.00145282
ENSG00000112335	SNX3	3288.04	-1.13262	0.271094	-4.17794	2.94162e-05	0.00149822
ENSG00000115657	ABCB6	4.02506	-2.4337	0.584463	-4.16399	3.1273e-05	0.00158737
ENSG00000132471	WBP2	3168.77	-1.09283	0.263217	-4.15183	3.29825e-05	0.00166283
ENSG00000103534	TMC5	8.65082	-2.56103	0.619773	-4.1322	3.593e-05	0.00179927
ENSG00000114166	KAT2B	1743.95	-1.14138	0.27752	-4.11279	3.90909e-05	0.00193163
ENSG00000143162	CREG1	1948.32	-1.14377	0.278236	-4.11078	3.94323e-05	0.00194207
ENSG00000131981	LGALS3	2797.12	-1.04497	0.256214	-4.07851	4.53262e-05	0.00222501
ENSG00000188523	CFAP77	5.49891	-3.55369	0.871508	-4.07764	4.54961e-05	0.00222603
ENSG00000112294	ALDH5A1	134.199	-1.52152	0.373576	-4.07284	4.64426e-05	0.00225753
ENSG00000173868	PHOSPHO1	1827.63	-1.99429	0.491413	-4.05827	4.94367e-05	0.00238752
ENSG00000034152	MAP2K3	3395.92	-1.061	0.262405	-4.04336	5.26906e-05	0.0025283
ENSG00000283632	EXOC3L2	7.43551	-2.42859	0.601063	-4.0405	5.33382e-05	0.00255117
ENSG00000117281	CD160	54.7327	1.47799	0.366511	4.03259	5.51647e-05	0.0026301
ENSG00000135845	PIGC	387.057	-1.37368	0.34189	-4.01789	5.87216e-05	0.00278191
ENSG00000187244	BCAM	32.8956	-4.26538	1.06365	-4.01015	6.06791e-05	0.00285651
ENSG00000143627	PKLR	2.31128	-3.22797	0.81259	-3.97244	7.11389e-05	0.00332792
ENSG00000172059	KLF11	1019.25	1.03218	0.260744	3.95858	7.53964e-05	0.00351607
ENSG00000101782	RIOK3	5045.92	-1.26851	0.321516	-3.94539	7.96706e-05	0.00369231
ENSG00000157613	CREB3L1	2.62884	-3.44667	0.8753	-3.93769	8.22681e-05	0.0037775
ENSG00000076067	RBMS2	161.892	1.06976	0.271877	3.93473	8.32919e-05	0.00381278
ENSG00000164123	C4orf45	7.68624	-1.86722	0.475054	-3.93055	8.47518e-05	0.00386774
ENSG00000184293	CLECL1	52.9065	1.28173	0.326207	3.92921	8.52269e-05	0.00387756
ENSG00000069702	TGFBR3	464.896	1.61529	0.411514	3.92523	8.66453e-05	0.00393012
ENSG00000173926	2020-03-03	60.1336	-1.18567	0.302339	-3.92166	8.79418e-05	0.00397684
ENSG00000103202	NME4	255.9	-1.02974	0.263484	-3.90815	9.30056e-05	0.00418049
ENSG00000198967	OR10Z1	9.15738	-5.45154	1.39931	-3.89588	9.78433e-05	0.0043716
ENSG00000166783	MARF1	2332.09	-1.00721	0.259036	-3.88831	0.000100946	0.00449678
ENSG00000172985	SH3RF3	49.6532	-1.09722	0.283334	-3.87252	0.000107714	0.00478397
ENSG00000117592	PRDX6	1586.58	-1.03552	0.269375	-3.84417	0.000120961	0.00527991
ENSG00000277117	FP565260.3	46.9398	3.36307	0.878427	3.82852	0.000128917	0.00559254
ENSG00000115993	TRAK2	878.406	-1.07662	0.282379	-3.81267	0.000137472	0.00591407
ENSG00000130513	GDF15	21.8209	-1.36675	0.358483	-3.81259	0.000137518	0.00591407
ENSG00000104904	OAZ1	9275.49	-1.16316	0.30731	-3.78498	0.000153722	0.00655426
ENSG00000100554	ATP6V1D	444.941	-1.06505	0.281582	-3.78236	0.000155349	0.00660477
ENSG00000189056	RELN	5.16385	-4.00057	1.05955	-3.77575	0.00015953	0.00676324
ENSG00000105472	CLEC11A	194.079	-2.16529	0.574275	-3.77047	0.000162943	0.0068884
ENSG00000130222	GADD45G	148.542	-1.77717	0.473361	-3.75437	0.000173779	0.00732573
ENSG00000182621	PLCB1	129.182	1.03505	0.276364	3.74525	0.000180216	0.00755439
ENSG00000134824	FADS2	162.383	-1.09049	0.291478	-3.74123	0.000183123	0.00765475
ENSG00000188582	PAQR9	5.3667	-3.67794	0.988792	-3.71963	0.000199511	0.00829334
ENSG00000004846	ABCB5	1.44716	-3.73108	1.00399	-3.71626	0.000202197	0.00838161
ENSG00000155749	FLACC1	28.4117	-1.07552	0.290516	-3.70209	0.000213833	0.00883943
ENSG00000102575	ACP5	448.723	-1.37608	0.372624	-3.69294	0.000221676	0.00911315
ENSG00000113494	PRLR	14.544	2.38949	0.648232	3.68617	0.000227656	0.00930769
