# Supplementary material for: Identifying Risk Factors for Secondary Infection Post-SARS-CoV-2 Infection in Patients With Severe and Critical COVID-19
Source: Front Immunol. 2021 Sep 30;12:715023. doi: 10.3389/fimmu.2021.715023 (PMC8514874; doi:10.3389/fimmu.2021.715023)
Supplement: Supplementary file 5 [file Table_4.xls]

## Sheet: Table S4
Table S4. Gene ontology analysis using the differentially expressed genes in those severe/critical COVID-19 with or without risk of secondary infection.
GO.ID	Term	Annotated	Significant	Expected	classicFisher	elimFisher
GO:0015669	gas transport	21	9	0.32	9.2e-12	1
GO:0030218	erythrocyte differentiation	115	16	1.74	1.9e-11	0.00103
GO:0048821	erythrocyte development	34	10	0.51	5.1e-11	2.4e-07
GO:0034101	erythrocyte homeostasis	124	16	1.88	6.1e-11	1
GO:0006778	porphyrin-containing compound metabolic ...	41	10	0.62	4e-10	0.14996
GO:0042744	hydrogen peroxide catabolic process	33	9	0.5	1e-09	1e-09
GO:0002262	myeloid cell homeostasis	151	16	2.29	1.2e-09	1
GO:0006779	porphyrin-containing compound biosynthet...	29	8	0.44	8.1e-09	0.00212
GO:0015701	bicarbonate transport	42	9	0.64	1.1e-08	1.1e-08
GO:0042743	hydrogen peroxide metabolic process	57	10	0.86	1.2e-08	1
GO:0033014	tetrapyrrole biosynthetic process	32	8	0.48	1.9e-08	1
GO:0033013	tetrapyrrole metabolic process	63	10	0.95	3.4e-08	0.38597
GO:0051187	cofactor catabolic process	66	10	1	5.3e-08	0.38602
GO:0051186	cofactor metabolic process	610	29	9.23	5.4e-08	0.56339
GO:0048872	homeostasis of number of cells	251	18	3.8	5.5e-08	0.58308
GO:0015671	oxygen transport	16	6	0.24	8e-08	8e-08
GO:0061515	myeloid cell development	71	10	1.07	1.1e-07	1
GO:0015893	drug transport	218	16	3.3	2.2e-07	0.02632
GO:0017001	antibiotic catabolic process	59	9	0.89	2.4e-07	1
GO:0055072	iron ion homeostasis	78	10	1.18	2.7e-07	0.00012
GO:0046501	protoporphyrinogen IX metabolic process	11	5	0.17	3.3e-07	0.00022
GO:0042168	heme metabolic process	33	7	0.5	5.1e-07	0.12577
GO:0016999	antibiotic metabolic process	152	13	2.3	5.5e-07	0.19495
GO:0042592	homeostatic process	1938	57	29.33	6.1e-07	0.11697
GO:0098754	detoxification	130	12	1.97	6.7e-07	0.06306
GO:1990748	cellular detoxification	112	11	1.69	1.1e-06	0.13734
GO:0006783	heme biosynthetic process	24	6	0.36	1.2e-06	0.00132
GO:0042737	drug catabolic process	142	12	2.15	1.7e-06	0.215
GO:0030099	myeloid cell differentiation	422	21	6.39	2e-06	0.4502
GO:0030097	hemopoiesis	907	33	13.73	2.8e-06	0.06241
GO:0098869	cellular oxidant detoxification	102	10	1.54	3.3e-06	3.3e-06
GO:0055076	transition metal ion homeostasis	129	11	1.95	4.3e-06	0.52918
GO:0048534	hematopoietic or lymphoid organ developm...	948	33	14.35	7.2e-06	0.08931
GO:0002520	immune system development	999	34	15.12	8.3e-06	0.08354
GO:0000422	autophagy of mitochondrion	74	8	1.12	1.6e-05	0.00043
GO:0061726	mitochondrion disassembly	74	8	1.12	1.6e-05	1
GO:1903008	organelle disassembly	99	9	1.5	1.9e-05	0.31046
GO:0000209	protein polyubiquitination	313	16	4.74	2.4e-05	0.0017
GO:0097237	cellular response to toxic substance	247	14	3.74	2.5e-05	0.16432
GO:0019755	one-carbon compound transport	13	4	0.2	3.3e-05	0.1137
GO:0015670	carbon dioxide transport	5	3	0.08	3.4e-05	3.4e-05
GO:0020027	hemoglobin metabolic process	14	4	0.21	4.6e-05	0.00218
GO:0015711	organic anion transport	487	20	7.37	5.6e-05	0.57761
GO:0006810	transport	5284	110	79.97	5.8e-05	0.12137
GO:0051234	establishment of localization	5409	112	81.86	6e-05	0.15269
GO:0043249	erythrocyte maturation	15	4	0.23	6.1e-05	6.1e-05
GO:0055085	transmembrane transport	1637	45	24.77	6.1e-05	0.17062
GO:0065008	regulation of biological quality	4104	90	62.11	6.4e-05	0.2035
GO:0051179	localization	6830	134	103.36	9e-05	0.15114
GO:0042440	pigment metabolic process	73	7	1.1	0.00012	0.51934
GO:0070887	cellular response to chemical stimulus	3316	75	50.18	0.00013	0.241
GO:0072488	ammonium transmembrane transport	18	4	0.27	0.00013	0.00013
GO:0010498	proteasomal protein catabolic process	482	19	7.29	0.00015	0.25352
GO:0071495	cellular response to endogenous stimulus	1411	39	21.35	0.00018	0.1191
GO:0009636	response to toxic substance	534	20	8.08	0.00019	0.10457
GO:0060216	definitive hemopoiesis	20	4	0.3	0.00021	0.02076
GO:0015804	neutral amino acid transport	37	5	0.56	0.00022	0.00022
GO:0046148	pigment biosynthetic process	58	6	0.88	0.00024	1
GO:0017144	drug metabolic process	853	27	12.91	0.00025	0.23267
GO:0006782	protoporphyrinogen IX biosynthetic proce...	9	3	0.14	0.00027	0.00027
GO:0009056	catabolic process	2665	62	40.33	0.00028	0.70328
GO:0006879	cellular iron ion homeostasis	60	6	0.91	0.00029	0.00029
GO:0030163	protein catabolic process	956	29	14.47	0.00029	0.10602
GO:0044248	cellular catabolic process	2359	56	35.7	0.00037	0.83936
GO:1903146	regulation of autophagy of mitochondrion	41	5	0.62	0.00037	0.01207
GO:0072593	reactive oxygen species metabolic proces...	281	13	4.25	0.00037	0.6651
GO:0055080	cation homeostasis	745	24	11.27	0.00043	0.4694
GO:0016567	protein ubiquitination	841	26	12.73	0.00046	0.23784
GO:1901699	cellular response to nitrogen compound	662	22	10.02	0.00049	0.24831
GO:0051188	cofactor biosynthetic process	329	14	4.98	0.00051	0.76287
GO:0098771	inorganic ion homeostasis	757	24	11.46	0.00053	0.4925
GO:0006820	anion transport	632	21	9.56	0.00066	0.72666
GO:0022411	cellular component disassembly	547	19	8.28	0.0007	0.44791
GO:0071417	cellular response to organonitrogen comp...	596	20	9.02	0.00078	0.00598
GO:0043161	proteasome-mediated ubiquitin-dependent ...	425	16	6.43	0.00079	0.00079
GO:0051603	proteolysis involved in cellular protein...	734	23	11.11	0.00082	0.36031
GO:0015949	nucleobase-containing small molecule int...	29	4	0.44	0.0009	0.0009
GO:0042176	regulation of protein catabolic process	392	15	5.93	0.00098	0.08743
GO:0044257	cellular protein catabolic process	792	24	11.99	0.001	0.34601
GO:1901653	cellular response to peptide	393	15	5.95	0.001	0.01024
GO:2001237	negative regulation of extrinsic apoptot...	105	7	1.59	0.00108	0.08433
GO:0006811	ion transport	1706	42	25.82	0.00111	0.50382
GO:0002376	immune system process	3268	70	49.46	0.00114	0.08643
GO:0046916	cellular transition metal ion homeostasi...	106	7	1.6	0.00115	0.49796
GO:0045648	positive regulation of erythrocyte diffe...	31	4	0.47	0.00117	0.00117
GO:0009894	regulation of catabolic process	997	28	15.09	0.00123	0.05223
GO:0055065	metal ion homeostasis	667	21	10.09	0.00129	0.72761
GO:1901652	response to peptide	532	18	8.05	0.0013	0.01011
GO:0030042	actin filament depolymerization	54	5	0.82	0.00132	0.21415
GO:0034764	positive regulation of transmembrane tra...	209	10	3.16	0.00135	0.00135
GO:0071474	cellular hyperosmotic response	15	3	0.23	0.00136	0.00136
GO:0032870	cellular response to hormone stimulus	717	22	10.85	0.00138	0.00864
GO:0071702	organic substance transport	2833	62	42.87	0.0014	0.4232
GO:0048878	chemical homeostasis	1211	32	18.33	0.0015	0.351
GO:0009719	response to endogenous stimulus	1683	41	25.47	0.00156	0.34678
GO:0070936	protein K48-linked ubiquitination	56	5	0.85	0.00156	0.00156
GO:1901565	organonitrogen compound catabolic proces...	1319	34	19.96	0.00161	0.18167
GO:0033554	cellular response to stress	2067	48	31.28	0.00165	0.05913
GO:0006511	ubiquitin-dependent protein catabolic pr...	637	20	9.64	0.00174	0.3738
GO:0032446	protein modification by small protein co...	923	26	13.97	0.00176	0.39129
GO:0050801	ion homeostasis	827	24	12.52	0.00179	0.62041
GO:0019941	modification-dependent protein catabolic...	643	20	9.73	0.00194	0.39362
GO:0003333	amino acid transmembrane transport	86	6	1.3	0.00194	0.00194
GO:0006865	amino acid transport	149	8	2.25	0.00197	0.20801
GO:0042221	response to chemical	4831	95	73.11	0.00199	0.3661
GO:0070647	protein modification by small protein co...	1132	30	17.13	0.00202	0.30129
GO:1901099	negative regulation of signal transducti...	36	4	0.54	0.00206	1
GO:2001240	negative regulation of extrinsic apoptot...	36	4	0.54	0.00206	0.00206
GO:0061136	regulation of proteasomal protein catabo...	185	9	2.8	0.00207	0.00207
GO:0010961	cellular magnesium ion homeostasis	5	2	0.08	0.00221	0.00221
GO:0031133	regulation of axon diameter	5	2	0.08	0.00221	0.00221
GO:0060318	definitive erythrocyte differentiation	5	2	0.08	0.00221	0.00221
GO:0072656	maintenance of protein location in mitoc...	5	2	0.08	0.00221	0.00221
GO:0043632	modification-dependent macromolecule cat...	654	20	9.9	0.00236	0.42968
GO:0019725	cellular homeostasis	994	27	15.04	0.00241	0.19292
GO:0043069	negative regulation of programmed cell d...	945	26	14.3	0.00243	0.10459
GO:0051693	actin filament capping	38	4	0.58	0.00253	0.00253
GO:1901698	response to nitrogen compound	1107	29	16.75	0.00283	0.32393
GO:0045639	positive regulation of myeloid cell diff...	93	6	1.41	0.00289	0.23681
GO:2001234	negative regulation of apoptotic signali...	233	10	3.53	0.00299	0.07572
GO:0009132	nucleoside diphosphate metabolic process	160	8	2.42	0.00306	0.27718
GO:0010243	response to organonitrogen compound	1012	27	15.32	0.00308	0.39903
GO:0010310	regulation of hydrogen peroxide metaboli...	20	3	0.3	0.00323	0.00323
GO:1903599	positive regulation of autophagy of mito...	20	3	0.3	0.00323	0.15349
GO:1902956	regulation of mitochondrial electron tra...	6	2	0.09	0.00329	0.00329
GO:0030835	negative regulation of actin filament de...	41	4	0.62	0.00335	1
GO:0071470	cellular response to osmotic stress	41	4	0.62	0.00335	0.32476
GO:0043434	response to peptide hormone	447	15	6.76	0.00348	0.02668
GO:0043066	negative regulation of apoptotic process	922	25	13.95	0.00355	0.13769
GO:0001666	response to hypoxia	362	13	5.48	0.00362	0.00362
GO:0035162	embryonic hemopoiesis	21	3	0.32	0.00373	0.17875
GO:0006873	cellular ion homeostasis	682	20	10.32	0.00378	0.399
GO:1901564	organonitrogen compound metabolic proces...	7141	130	108.07	0.00396	0.50353
GO:0060548	negative regulation of cell death	1034	27	15.65	0.00412	0.13111
GO:0071375	cellular response to peptide hormone sti...	327	12	4.95	0.0043	0.04025
GO:0036293	response to decreased oxygen levels	373	13	5.64	0.00464	1
GO:0046628	positive regulation of insulin receptor ...	23	3	0.35	0.00485	0.00485
GO:0032272	negative regulation of protein polymeriz...	73	5	1.1	0.00497	0.40989
GO:0046939	nucleotide phosphorylation	138	7	2.09	0.00508	0.08577
GO:0072655	establishment of protein localization to...	138	7	2.09	0.00508	0.00508
GO:0045646	regulation of erythrocyte differentiatio...	46	4	0.7	0.00508	1
GO:0071705	nitrogen compound transport	2419	52	36.61	0.00527	0.20499
GO:0008584	male gonad development	139	7	2.1	0.00528	0.00528
GO:0001919	regulation of receptor recycling	24	3	0.36	0.00548	0.00548
GO:0046546	development of primary male sexual chara...	140	7	2.12	0.00549	1
GO:2001239	regulation of extrinsic apoptotic signal...	47	4	0.71	0.00549	1
GO:0007254	JNK cascade	215	9	3.25	0.00559	0.00559
GO:0015696	ammonium transport	107	6	1.62	0.00575	0.38436
GO:0009057	macromolecule catabolic process	1431	34	21.66	0.00584	0.33266
GO:0048522	positive regulation of cellular process	5559	104	84.13	0.00584	0.03292
GO:0070585	protein localization to mitochondrion	142	7	2.15	0.00592	1
GO:0019673	GDP-mannose metabolic process	8	2	0.12	0.00602	0.00602
GO:0060215	primitive hemopoiesis	8	2	0.12	0.00602	0.00602
GO:1905446	regulation of mitochondrial ATP synthesi...	8	2	0.12	0.00602	1
GO:1903050	regulation of proteolysis involved in ce...	218	9	3.3	0.0061	1
GO:1900078	positive regulation of cellular response...	25	3	0.38	0.00616	1
GO:0010035	response to inorganic substance	570	17	8.63	0.00625	0.03453
GO:0009896	positive regulation of catabolic process	433	14	6.55	0.00645	0.02721
GO:0030003	cellular cation homeostasis	668	19	10.11	0.00649	0.50577
GO:0051261	protein depolymerization	110	6	1.66	0.00656	0.29238
GO:2000311	regulation of AMPA receptor activity	26	3	0.39	0.00689	0.00689
GO:0030834	regulation of actin filament depolymeriz...	51	4	0.77	0.00734	1
GO:0034762	regulation of transmembrane transport	580	17	8.78	0.00738	0.59258
GO:0010821	regulation of mitochondrion organization	186	8	2.81	0.00751	0.05133
GO:0032471	negative regulation of endoplasmic retic...	9	2	0.14	0.00766	0.00766
GO:0042541	hemoglobin biosynthetic process	9	2	0.14	0.00766	0.00766
GO:0098779	positive regulation of mitophagy in resp...	9	2	0.14	0.00766	0.00766
GO:0006735	NADH regeneration	27	3	0.41	0.00767	1
GO:0061621	canonical glycolysis	27	3	0.41	0.00767	0.00767
GO:0061718	glucose catabolic process to pyruvate	27	3	0.41	0.00767	1
GO:1901700	response to oxygen-containing compound	1677	38	25.38	0.00772	0.02348
GO:0070482	response to oxygen levels	398	13	6.02	0.00786	1
GO:0044265	cellular macromolecule catabolic process	1192	29	18.04	0.00786	0.49225
GO:0048518	positive regulation of biological proces...	6306	115	95.43	0.00787	0.07055
GO:0008643	carbohydrate transport	150	7	2.27	0.00792	0.00792
GO:1903533	regulation of protein targeting	82	5	1.24	0.0081	0.0081
GO:0051494	negative regulation of cytoskeleton orga...	151	7	2.29	0.0082	0.23885
GO:0031329	regulation of cellular catabolic process	884	23	13.38	0.00822	0.2225
GO:0009142	nucleoside triphosphate biosynthetic pro...	189	8	2.86	0.00824	0.09701
GO:0072659	protein localization to plasma membrane	271	10	4.1	0.00848	0.00848
GO:0061615	glycolytic process through fructose-6-ph...	28	3	0.42	0.00849	1
GO:0061620	glycolytic process through glucose-6-pho...	28	3	0.42	0.00849	1
GO:0071280	cellular response to copper ion	28	3	0.42	0.00849	0.00849
GO:0010822	positive regulation of mitochondrion org...	118	6	1.79	0.00914	0.08211
GO:0006972	hyperosmotic response	29	3	0.44	0.00937	1
GO:0043154	negative regulation of cysteine-type end...	85	5	1.29	0.00939	0.00939
GO:0046710	GDP metabolic process	10	2	0.15	0.00948	0.00948
GO:1901526	positive regulation of mitophagy	10	2	0.15	0.00948	1
GO:2001236	regulation of extrinsic apoptotic signal...	156	7	2.36	0.00972	0.26686
GO:0031929	TOR signaling	120	6	1.82	0.00989	0.00989
